# Supplementary material for: Metagenomic insights into microbial adaptation to the salinity gradient of a typical short residence-time estuary
Source: Microbiome. 2024 Jun 25;12:115. doi: 10.1186/s40168-024-01817-w (PMC11200988; doi:10.1186/s40168-024-01817-w)
Supplement: Supplementary file 3 — Additional file 2: Supplementary Table S1. Physicochemical parameters and metagenomic data sizes. Supplementary Table S2. Shotgun metagenomics sequencing statistics and COG annotation for metagenomes. Supplementary Table S3. Characteristics of the 127 MAGs reconstructed in this study. Supplementary Table S4. Raw relative abundances of 127 MAGs reconstructed in this study and their taxonomy and salinity categories. Supplementary Table S5. Proportion of sequences recruited by the MAGs from each metagenomic sample and the co-assembly. Supplementary Table S6. Taxonomic annotation results based on metagenomic contigs and Shannon-Wiener diversity indices. Supplementary Table S7. Statistics of ribosomal gene sequences identified and annotated from the metagenomes. Supplementary Table S8. COG functions that significantly segregated across MAGs of different salinity categories selected by the Boruta random forest algorithm based on 8000 permutations. Supplementary Table S9. Relative abundances of COGs (%) related to microbial adaptation to the estuarine environment in the metagenomes. Supplementary Table S10. Relative abundances of COGs (%) related to microbial adaptation to the estuarine environment in the MAGs. [file 40168_2024_1817_MOESM2_ESM.xls]

## Sheet: Suppl. TableS1
	Suppl. Table S1. Physicochemical parameters and metagenomic data sizes
	Sample ID	Longitude (° E)	Latitude (° N)	NH4+(μM)	NO2-(μM)	SiO32-(μM)	PO43-(μM)	NO3-(μM)	Depth(m)	pH	Temperature (Celsius)	Turbid	DO(mg/L)	Sequencing data size(GB,SI Binary)	Salinity(‰)	Salinity category
	PR1	112.807	23.219	0	2.53	130.94	14.022	105.86	6.9	7.48	13.43	19	8.95	4.9	0.12	Low-salinity
	PR2	112.825	23.161	0	1.87	107.58	24.241	116.34	5.7	7.53	14.41	23.5	8.84	4.05	0.13	Low-salinity
	PR3	113.571	22.878	21.918	6.415	125.359	4.155	188.748	1.564	7.25	29.67	32.7	3.63	4.9	0.17	Low-salinity
	PR4	113.16	23.055	10.48	12.8	1.13	21.333	494.4	8	7.16	14.97	18.8	1.91	4.89	0.36	Low-salinity
	PR5	113.751	22.454	4.173	6.942	69.019	1.642	118.994	5	7.93	28.29	7.1	6.61	4.89	15.62	Intermediate-salinity
	PR6	113.704	21.952	33.137	1.485	ND	0.559	11.775	1.592	8.63	29.57	0	5.21	4.88	26.54	Intermediate-salinity
	PR7	113.717	22.571	13.03	4.56	30.16	91.989	66.04	20	8	16.45	322.2	7.5	3.99	28.9	Intermediate-salinity
	PR8	113.708	21.932	ND	ND	ND	ND	ND	ND	ND	ND	ND	ND	4.9	30	High-salinity
	PR9	113.697	21.943	0.76	0.81	7.23	4.144	13.55	19	8.03	17.63	0	7.6	33.96	31.17	High-salinity
	PR10	113.697	21.943	0.76	0.81	7.23	4.144	13.55	19	8.03	17.63	0	7.6	4.89	31.17	High-salinity
	PR11	114.417	21.624	ND	ND	ND	ND	ND	ND	ND	ND	ND	ND	4.9	34	High-salinity
	Environmental parameter abbreviations are as follows: DO, dissolved oxygen.
	PR9 and PR10 are obtained from the same sample but have different sequencing depths.
	ND: Not detected.

## Sheet: Suppl. TableS2
	Suppl. Table S2. Shotgun metagenomics sequencing statistics and COG annotation for metagenomes
		PR1	PR2	PR3	PR4	PR5	PR6	PR7	PR8	PR9	PR10	PR11
	Number of clean reads	17967986	14979463	17989905	17953571	17937983	17937531	14652635	17980910	97851133	17938820	17992583
	Number of assembly contigs(>= 0 bp)	31328	23553	15124	24770	31164	23981	28199	32045	349586	37482	19140
	Number of assembly contigs (>= 1000 bp)	31327	23552	15123	24770	31163	23980	28198	32044	349585	37481	19139
	Longest assembly contig (bp)	108307	69554	65706	282858	347105	145391	105597	77026	276346	105909	90406
	Shortest assembly contig (bp)	570	399	379	1000	309	755	724	319	404	344	981
	N50 (bp)	2498	1932	1876	4360	3612	4016	2584	2499	2452	2059	2009
	GC content (%)	65.86	53.72	45.77	66.99	62.88	60.22	62.78	60.81	43.93	54.99	40.87
	Number of predicted genes	94443	67823	40501	88828	101710	77121	85044	86551	1034116	97079	53667
	Hits to protein database
	COGs queries scanned	81731	56390	28544	81009	87091	59700	68844	62791	686876	69019	44230
	COGs (% identified ORFs)	0.8654	0.831429	0.704773	0.911976	0.856268	0.774108	0.80951	0.72548	0.664216	0.710957	0.824156

## Sheet: Suppl. TableS3
	Suppl. Table S3. Characteristics of the 127 MAGs reconstructed in this study
	MAG	Lineage	GTDB taxonomy	Completeness (%)	Contamination (%)	GC content (%)	N50 (bp)	Size (bp)	Number of predicted genes	COGs queries scanned	COGs (% identified ORFs)	Quality
	bin.104	Archaea	d__Archaea;p__Asgardarchaeota;c__Heimdallarchaeia;o__LC-2;f__LC-2;g__GCA-2728275;s__GCA-2728275 sp002728275	56.8	1.869	30	6255	815535	907	689	75.9647	medium-quality
	bin.91		d__Archaea;p__Thermoplasmatota;c__Poseidoniia;o__MGIII;f__CG-Epi1;g__CG-Epi1;s__	81.33	0	36.5	24902	1090727	1085	895	82.4885	medium-quality
	bin.9		d__Archaea;p__Thermoplasmatota;c__Poseidoniia;o__Poseidoniales;f__Poseidoniaceae;g__MGIIa-K1;s__	61.75	0.934	41.7	7699	1561179	1577	1029	65.2505	medium-quality
	bin.29		d__Archaea;p__Thermoplasmatota;c__Poseidoniia;o__Poseidoniales;f__Poseidoniaceae;g__MGIIa-L2;s__	78.66	4.903	48.3	9824	1852611	1724	1187	68.8515	medium-quality
	bin.90		d__Archaea;p__Thermoplasmatota;c__Poseidoniia;o__Poseidoniales;f__Thalassarchaeaceae;g__MGIIb-O1;s__	83.06	0.8	45.4	46245	1456469	1331	999	75.0563	medium-quality
	bin.105		d__Archaea;p__Thermoplasmatota;c__Poseidoniia;o__Poseidoniales;f__Thalassarchaeaceae;g__MGIIb-O2;s__MGIIb-O2 sp002686525	70.4	0.861	37.7	29779	1236542	1153	904	78.4042	medium-quality
	bin.95		d__Archaea;p__Thermoplasmatota;c__Poseidoniia;o__Poseidoniales;f__Thalassarchaeaceae;g__MGIIb-O3;s__MGIIb-O3 sp002172375	77.29	0.8	36	49077	1401033	1241	948	76.39	medium-quality
	bin.103		d__Archaea;p__Thermoplasmatota;c__Poseidoniia;o__Poseidoniales;f__Thalassarchaeaceae;g__MGIIb-O3;s__MGIIb-O3 sp002697065	72.13	0	51.2	20655	1432920	1364	965	70.7478	medium-quality
	bin.43		d__Archaea;p__Thermoproteota;c__Nitrososphaeria;o__Nitrososphaerales;f__Nitrosopumilaceae;g__Nitrosopelagicus;s__Nitrosopelagicus sp001627235	83.69	3.883	32.8	6651	1042810	1580	1434	90.7595	medium-quality
	bin.94		d__Archaea;p__Thermoproteota;c__Nitrososphaeria;o__Nitrososphaerales;f__Nitrosopumilaceae;g__Nitrosopumilus;s__	52.14	0	31.3	5880	688868	1005	906	90.1493	medium-quality
	bin.108		d__Archaea;p__Thermoproteota;c__Nitrososphaeria;o__Nitrososphaerales;f__Nitrosopumilaceae;g__Nitrosopumilus;s__Nitrosopumilus sp003702465	58.56	0.97	30.6	3094	770368	1190	1066	89.5798	medium-quality
	bin.35	Bacteria	d__Bacteria;p__Actinobacteriota;c__Acidimicrobiia;o__Acidimicrobiales;f__Ilumatobacteraceae;g__Casp-actino5;s__	69.33	1.709	57.3	9910	1640362	1819	1675	92.0836	medium-quality
	bin.40		d__Bacteria;p__Actinobacteriota;c__Acidimicrobiia;o__Acidimicrobiales;f__Ilumatobacteraceae;g__Casp-actino5;s__	73.51	0.854	56.6	5148	1829225	2158	1944	90.0834	medium-quality
	bin.67		d__Bacteria;p__Actinobacteriota;c__Acidimicrobiia;o__Acidimicrobiales;f__Ilumatobacteraceae;g__Casp-actino5;s__	87.65	2.136	62.1	34958	2183272	2255	2052	90.9978	medium-quality
	bin.57		d__Bacteria;p__Actinobacteriota;c__Acidimicrobiia;o__Acidimicrobiales;f__Ilumatobacteraceae;g__Casp-actino5;s__	51.14	1.724	62.6	2326	1364985	1846	1602	86.7822	medium-quality
	bin.17		d__Bacteria;p__Actinobacteriota;c__Acidimicrobiia;o__Acidimicrobiales;f__Ilumatobacteraceae;g__Casp-actino8;s__	92.3	1.025	62.3	120275	2273858	2315	2145	92.6566	high-quality
	bin.70		d__Bacteria;p__Actinobacteriota;c__Acidimicrobiia;o__Acidimicrobiales;f__Ilumatobacteraceae;g__F1-60-MAGs027;s__	79.08	1.424	62.1	13505	1412213	1587	1450	91.3674	medium-quality
	bin.92		d__Bacteria;p__Actinobacteriota;c__Acidimicrobiia;o__Acidimicrobiales;f__Ilumatobacteraceae;g__UBA3006;s__	79.16	3.133	50.9	48400	1591523	1754	1598	91.106	medium-quality
	bin.42		d__Bacteria;p__Actinobacteriota;c__Acidimicrobiia;o__Acidimicrobiales;f__TK06;g__UBA6944;s__UBA6944 sp002296525	57.13	1.709	52.9	4884	1820117	2136	1886	88.2959	medium-quality
	bin.50		d__Bacteria;p__Actinobacteriota;c__Acidimicrobiia;o__Acidimicrobiales;f__UBA11606;g__UBA11606;s__	62.88	3.447	64.9	2669	2231987	2906	2514	86.5107	medium-quality
	bin.20		d__Bacteria;p__Actinobacteriota;c__Acidimicrobiia;o__Acidimicrobiales;f__UBA11606;g__UBA11606;s__	94.44	1.282	64.9	141436	3313605	3256	3008	92.3833	high-quality
	bin.47		d__Bacteria;p__Actinobacteriota;c__Acidimicrobiia;o__Acidimicrobiales;f__UBA8592;g__MedAcidi-G2A;s__MedAcidi-G2A sp002380145	74.04	1.899	44.6	23643	1655338	1789	1626	90.8888	medium-quality
	bin.121		d__Bacteria;p__Actinobacteriota;c__Acidimicrobiia;o__Acidimicrobiales;f__UBA8592;g__UBA8592;s__	91.88	6.6	46.3	141021	2244788	2262	2083	92.0866	medium-quality
	bin.106		d__Bacteria;p__Actinobacteriota;c__Actinomycetia;o__Actinomycetales;f__Microbacteriaceae;g__Aquiluna;s__	86.34	0	55.2	59679	1137366	1190	1154	96.9748	medium-quality
	bin.14		d__Bacteria;p__Actinobacteriota;c__Actinomycetia;o__Actinomycetales;f__Microbacteriaceae;g__Aquiluna;s__	84.45	1.072	56.9	13704	1042613	1185	1146	96.7089	medium-quality
	bin.89		d__Bacteria;p__Actinobacteriota;c__Actinomycetia;o__Actinomycetales;f__Microbacteriaceae;g__Aurantimicrobium;s__Aurantimicrobium sp003194085	57.2	2.124	55.8	2890	960575	1293	1161	89.7912	medium-quality
	bin.19		d__Bacteria;p__Actinobacteriota;c__Actinomycetia;o__Mycobacteriales;f__Mycobacteriaceae;g__Mycobacterium;s__	74.08	3.031	69.3	14465	2610081	2714	2611	96.2049	medium-quality
	bin.79		d__Bacteria;p__Actinobacteriota;c__Actinomycetia;o__Mycobacteriales;f__Mycobacteriaceae;g__Mycobacterium;s__	73.17	0.808	67.2	60872	2792394	2868	2736	95.3975	medium-quality
	bin.27		d__Bacteria;p__Actinobacteriota;c__Actinomycetia;o__Mycobacteriales;f__Mycobacteriaceae;g__Mycobacterium;s__	68.5	4.204	67.2	33360	2889575	2952	2863	96.9851	medium-quality
	bin.110		d__Bacteria;p__Actinobacteriota;c__Actinomycetia;o__Nanopelagicales;f__GCA-2699445;g__GCA-2699445;s__	63.41	2.207	61.5	4670	1500927	1798	1598	88.8765	medium-quality
	bin.48		d__Bacteria;p__Actinobacteriota;c__Actinomycetia;o__Nanopelagicales;f__GCA-2699445;g__GCA-2699445;s__	97.49	0.54	70.5	57806	2911277	2820	2521	89.3972	high-quality
	bin.65		d__Bacteria;p__Actinobacteriota;c__Actinomycetia;o__Nanopelagicales;f__Nanopelagicaceae;g__IMCC26077;s__IMCC26077 sp002284915	52.45	1.127	52.1	4201	695970	877	821	93.6146	medium-quality
	bin.62		d__Bacteria;p__Actinobacteriota;c__Actinomycetia;o__Nanopelagicales;f__Nanopelagicaceae;g__MAG-120802;s__	71.7	1.724	47.9	9596	765943	904	865	95.6858	medium-quality
	bin.15		d__Bacteria;p__Actinobacteriota;c__Actinomycetia;o__Nanopelagicales;f__Nanopelagicaceae;g__MAG-120802;s__	52.15	5.172	44.2	3923	520441	673	634	94.2051	medium-quality
	bin.83		d__Bacteria;p__Actinobacteriota;c__Actinomycetia;o__Nanopelagicales;f__Nanopelagicaceae;g__Planktophila;s__	72.96	2.412	48.6	25279	1040518	1126	1077	95.6483	medium-quality
	bin.7		d__Bacteria;p__Actinobacteriota;c__Actinomycetia;o__Nanopelagicales;f__Nanopelagicaceae;g__Planktophila;s__	78.01	1.724	44.9	7407	1012534	1189	1125	94.6173	medium-quality
	bin.61		d__Bacteria;p__Actinobacteriota;c__Actinomycetia;o__Nanopelagicales;f__Nanopelagicaceae;g__Planktophila;s__	71.52	1.052	46.9	18484	930258	1026	986	96.1014	medium-quality
	bin.63		d__Bacteria;p__Actinobacteriota;c__Actinomycetia;o__Nanopelagicales;f__S36-B12;g__Mxb001;s__	61.35	3.48	68.1	7335	2054954	2425	2107	86.8866	medium-quality
	bin.54		d__Bacteria;p__Actinobacteriota;c__Actinomycetia;o__Nanopelagicales;f__S36-B12;g__Mxb001;s__	79.25	0.263	69.9	13862	2309055	2393	2184	91.2662	medium-quality
	bin.101		d__Bacteria;p__Actinobacteriota;c__Actinomycetia;o__Nanopelagicales;f__S36-B12;g__Mxb001;s__	70.72	1.88	69.5	13106	1851987	2035	1867	91.7445	medium-quality
	bin.30		d__Bacteria;p__Actinobacteriota;c__Actinomycetia;o__Nanopelagicales;f__S36-B12;g__Mxb001;s__	80.45	0.842	66	21825	1920605	1962	1841	93.8328	medium-quality
	bin.69		d__Bacteria;p__Actinobacteriota;c__Thermoleophilia;o__Ga0077560;f__Ga0077560;g__F1-20-MAGs101;s__	60.42	0.862	71.9	2708	1087509	1502	1187	79.028	medium-quality
	bin.112		d__Bacteria;p__Actinobacteriota;c__Thermoleophilia;o__Ga0077560;f__Ga0077560;g__F1-20-MAGs101;s__	92.24	5.617	70.5	32612	1711928	1830	1537	83.9891	medium-quality
	bin.71		d__Bacteria;p__Actinobacteriota;c__Thermoleophilia;o__Ga0077560;f__Ga0077560;g__F1-20-MAGs101;s__	90.43	1.293	71.4	24974	1634439	1800	1506	83.6667	high-quality
	bin.107		d__Bacteria;p__Actinobacteriota;c__Thermoleophilia;o__Solirubrobacterales;f__70-9;g__67-14;s__	75.5	0	67	13641	1310645	1420	1301	91.6197	medium-quality
	bin.73		d__Bacteria;p__Actinobacteriota;c__Thermoleophilia;o__Solirubrobacterales;f__70-9;g__67-14;s__	66.96	0	65.9	3696	1197727	1511	1336	88.4183	medium-quality
	bin.60		d__Bacteria;p__Actinobacteriota;c__Thermoleophilia;o__Solirubrobacterales;f__Solirubrobacteraceae;g__F1-60-MAGs163;s__	51.66	2.706	69.7	9506	938620	1074	998	92.9236	medium-quality
	bin.75		d__Bacteria;p__Actinobacteriota;c__Thermoleophilia;o__Solirubrobacterales;f__Solirubrobacteraceae;g__F1-60-MAGs163;s__	55.3	7.738	70.7	2805	1909593	2558	2285	89.3276	medium-quality
	bin.46		d__Bacteria;p__Bacteroidota;c__Bacteroidia;o__Flavobacteriales;f__Crocinitomicaceae;g__;s__	92.16	0.558	38.2	25397	2436936	2238	2047	91.4656	high-quality
	bin.12		d__Bacteria;p__Bacteroidota;c__Bacteroidia;o__Flavobacteriales;f__Crocinitomicaceae;g__UBA4466;s__	51.67	1.441	43	1856	1389389	1818	1606	88.3388	medium-quality
	bin.32		d__Bacteria;p__Bacteroidota;c__Bacteroidia;o__Flavobacteriales;f__Flavobacteriaceae;g__MS024-2A;s__	90.34	0.942	38.4	32847	1756112	1718	1644	95.6927	high-quality
	bin.113		d__Bacteria;p__Bacteroidota;c__Bacteroidia;o__Flavobacteriales;f__Flavobacteriaceae;g__UBA724;s__UBA724 sp002723075	69.18	1.512	41.4	6880	1005211	1107	1071	96.748	medium-quality
	bin.18		d__Bacteria;p__Bacteroidota;c__Bacteroidia;o__Flavobacteriales;f__Flavobacteriaceae;g__UBA7446;s__	73.75	0.047	40.6	42245	1189543	1180	1154	97.7966	medium-quality
	bin.3		d__Bacteria;p__Bacteroidota;c__Bacteroidia;o__Flavobacteriales;f__UA16;g__UA16;s__	89.13	0.635	54.9	44084	1957795	1664	1517	91.1659	medium-quality
	bin.109		d__Bacteria;p__Chloroflexota;c__Chloroflexia;o__Thermomicrobiales;f__UBA6265;g__;s__	77.3	0.943	65.8	8704	2269442	2408	2021	83.9286	medium-quality
	bin.122		d__Bacteria;p__Cyanobacteria;c__Cyanobacteriia;o__Cyanobacteriales;f__Microcystaceae;g__Microcystis;s__Microcystis aeruginosa	55.84	2.528	43.8	1627	1685588	2129	2048	96.1954	medium-quality
	bin.52		d__Bacteria;p__Cyanobacteria;c__Cyanobacteriia;o__PCC-6307;f__Cyanobiaceae;g__RCC307;s__RCC307 sp000063525	91.03	2.309	62.1	15934	1783562	2194	2035	92.753	high-quality
	bin.124		d__Bacteria;p__Cyanobacteria;c__Cyanobacteriia;o__PCC-6307;f__Cyanobiaceae;g__Synechococcus_C;s__Synechococcus_C sp000230675	76.35	0.664	55.8	9157	1776712	2147	2046	95.2958	medium-quality
	bin.98		d__Bacteria;p__Cyanobacteria;c__Cyanobacteriia;o__PCC-6307;f__Cyanobiaceae;g__Synechococcus_E;s__	56.95	2.309	56.4	10692	1273211	1587	1492	94.0139	medium-quality
	bin.1		d__Bacteria;p__Cyanobacteria;c__Cyanobacteriia;o__PCC-6307;f__Cyanobiaceae;g__Synechococcus_E;s__Synechococcus_E sp002724845	53.31	9.435	63.3	2126	1124759	1636	1606	98.1663	medium-quality
	bin.116		d__Bacteria;p__Cyanobacteria;c__Cyanobacteriia;o__PCC-6307;f__Cyanobiaceae;g__Vulcanococcus;s__	65.5	3.623	65.4	7950	1284788	1582	1496	94.5638	medium-quality
	bin.123		d__Bacteria;p__Cyanobacteria;c__Cyanobacteriia;o__PCC-6307;f__Cyanobiaceae;g__Vulcanococcus;s__Vulcanococcus sp000179255	58.62	3.448	64.3	10878	1512877	1961	1847	94.1866	medium-quality
	bin.127		d__Bacteria;p__Desulfobacterota_B;c__Binatia;o__UBA12015;f__;g__;s__	81.01	2.616	66.8	6700	4613716	4668	3985	85.3685	medium-quality
	bin.37		d__Bacteria;p__Firmicutes;c__Bacilli;o__Bacillales;f__Bacillaceae;g__Bacillus;s__Bacillus atrophaeus	72.41	0.862	44.6	3728	2799815	3344	3215	96.1423	medium-quality
	bin.59		d__Bacteria;p__Gemmatimonadota;c__Gemmatimonadetes;o__Gemmatimonadales;f__Gemmatimonadaceae;g__Gemmatimonas;s__	74.37	4.153	67.9	4337	3320820	3481	3202	91.9851	medium-quality
	bin.22		d__Bacteria;p__Gemmatimonadota;c__Gemmatimonadetes;o__SG8-23;f__UBA6960;g__;s__	93.4	3.296	68.8	96725	3046408	2707	2422	89.4717	high-quality
	bin.130		d__Bacteria;p__Margulisbacteria;c__Marinamargulisbacteria;o__UBA817;f__UBA817;g__UBA817;s__	58.77	1.754	43.1	2853	1213723	1472	1082	73.5054	medium-quality
	bin.66		d__Bacteria;p__Myxococcota;c__Bradimonadia;o__UBA7976;f__;g__;s__	75.9	1.388	71.4	3670	4170019	3950	2678	67.7975	medium-quality
	bin.78		d__Bacteria;p__Myxococcota;c__UBA9042;o__PHBI01;f__;g__;s__	77.5	0.716	65.2	3850	3543067	3806	2766	72.6747	medium-quality
	bin.77		d__Bacteria;p__Planctomycetota;c__Phycisphaerae;o__Phycisphaerales;f__SM1A02;g__;s__	94.03	1.704	68.1	39064	3019215	2531	2032	80.2845	high-quality
	bin.33		d__Bacteria;p__Planctomycetota;c__Planctomycetes;o__Pirellulales;f__Pirellulaceae;g__Mariniblastus;s__	95.11	0	47.9	25837	5055353	4089	3452	84.4216	high-quality
	bin.80		d__Bacteria;p__Planctomycetota;c__Planctomycetes;o__Pirellulales;f__Pirellulaceae;g__Rubripirellula;s__	92.87	0.449	52.2	7559	6449441	5707	4398	77.0633	high-quality
	bin.5		d__Bacteria;p__Planctomycetota;c__Planctomycetes;o__Pirellulales;f__Pirellulaceae;g__UBA721;s__UBA721 sp002717145	58.53	4.775	48.2	3622	3383140	3417	2958	86.5672	medium-quality
	bin.72		d__Bacteria;p__Planctomycetota;c__Planctomycetes;o__Pirellulales;f__UBA1268;g__;s__	96.55	0	68.4	19651	3310656	2934	2610	88.9571	high-quality
	bin.36		d__Bacteria;p__Planctomycetota;c__Planctomycetes;o__Pirellulales;f__UBA1268;g__;s__	94.14	0	63.8	45106	4264175	3391	3004	88.5874	high-quality
	bin.120		d__Bacteria;p__Planctomycetota;c__Planctomycetes;o__Planctomycetales;f__Planctomycetaceae;g__;s__	70.68	0	60.9	6607	6823616	5801	5075	87.4849	medium-quality
	bin.64		d__Bacteria;p__Planctomycetota;c__Planctomycetes;o__Planctomycetales;f__Planctomycetaceae;g__SXXK01;s__	70.12	1.123	57.7	5425	4796237	4203	3470	82.5601	medium-quality
	bin.129		d__Bacteria;p__Planctomycetota;c__UBA8108;o__UBA1146;f__UBA1146;g__UBA12191;s__	96.71	1.612	55.2	34090	2875570	2386	1898	79.5474	high-quality
	bin.68		d__Bacteria;p__Proteobacteria;c__Alphaproteobacteria;o__Bin95;f__Bin95;g__;s__	77.93	1.724	62.4	17271	3657225	3602	3386	94.0033	medium-quality
	bin.81		d__Bacteria;p__Proteobacteria;c__Alphaproteobacteria;o__Caulobacterales;f__Caulobacteraceae;g__Phenylobacterium;s__	85.66	1.227	71.1	19338	2294645	2366	2249	95.0549	medium-quality
	bin.2		d__Bacteria;p__Proteobacteria;c__Alphaproteobacteria;o__Puniceispirillales;f__Puniceispirillaceae;g__;s__	75	2.794	51.5	3917	1360626	1588	1504	94.7103	medium-quality
	bin.56		d__Bacteria;p__Proteobacteria;c__Alphaproteobacteria;o__Puniceispirillales;f__Puniceispirillaceae;g__HIMB100;s__HIMB100 sp002700485	54.64	6.034	48.6	1822	1458990	2049	1903	92.8746	medium-quality
	bin.44		d__Bacteria;p__Proteobacteria;c__Alphaproteobacteria;o__Puniceispirillales;f__Puniceispirillaceae;g__UBA8309;s__UBA8309 sp002695585	82.95	0.436	62.7	11564	1747649	1862	1788	96.0258	medium-quality
	bin.24		d__Bacteria;p__Proteobacteria;c__Alphaproteobacteria;o__Rhizobiales;f__Beijerinckiaceae;g__28-YEA-48;s__	73.71	0	60.4	9625	3006127	3073	2846	92.6131	medium-quality
	bin.115		d__Bacteria;p__Proteobacteria;c__Alphaproteobacteria;o__Rhizobiales;f__Beijerinckiaceae;g__Methylocystis;s__	96.13	1.316	61.3	46217	2276510	2327	2120	91.1044	high-quality
	bin.39		d__Bacteria;p__Proteobacteria;c__Alphaproteobacteria;o__Rhizobiales;f__Beijerinckiaceae;g__Methylocystis;s__Methylocystis sp002412985	68.01	1.448	49.5	2483	1562125	2016	1791	88.8393	medium-quality
	bin.58		d__Bacteria;p__Proteobacteria;c__Alphaproteobacteria;o__Rhodobacterales;f__Rhodobacteraceae;g__HIMB11;s__	81.62	1.606	50.6	12365	2040028	2282	2173	95.2235	medium-quality
	bin.23		d__Bacteria;p__Proteobacteria;c__Alphaproteobacteria;o__Rhodobacterales;f__Rhodobacteraceae;g__LFER01;s__LFER01 sp001510135	77.29	2.106	49.6	8097	2541241	2822	2675	94.7909	medium-quality
	bin.55		d__Bacteria;p__Proteobacteria;c__Alphaproteobacteria;o__Rhodobacterales;f__Rhodobacteraceae;g__Marinibacterium;s__	96.05	1.537	59.7	17563	4147088	4290	4106	95.711	high-quality
	bin.100		d__Bacteria;p__Proteobacteria;c__Alphaproteobacteria;o__Rhodobacterales;f__Rhodobacteraceae;g__Marivivens;s__	91.27	0.609	62.5	28722	2235217	2373	2317	97.6401	high-quality
	bin.51		d__Bacteria;p__Proteobacteria;c__Alphaproteobacteria;o__Rhodobacterales;f__Rhodobacteraceae;g__Roseicyclus;s__	62.01	1.944	57.4	2534	1411758	1871	1790	95.6708	medium-quality
	bin.13		d__Bacteria;p__Proteobacteria;c__Alphaproteobacteria;o__Rhodobacterales;f__Rhodobacteraceae;g__UBA9554;s__	52.58	1.724	62.4	3579	1616375	2002	1928	96.3037	medium-quality
	bin.84		d__Bacteria;p__Proteobacteria;c__Alphaproteobacteria;o__Sphingomonadales;f__Sphingomonadaceae;g__Altererythrobacter;s__	85.48	1.072	62.8	19229	1746389	1861	1787	96.0236	medium-quality
	bin.86		d__Bacteria;p__Proteobacteria;c__Alphaproteobacteria;o__TMED109;f__TMED109;g__;s__	62.64	9.89	28.9	3423	1526343	2041	1768	86.6242	medium-quality
	bin.21		d__Bacteria;p__Proteobacteria;c__Gammaproteobacteria;o__Burkholderiales;f__Burkholderiaceae;g__;s__	95.79	0.427	63.3	26014	3249991	3157	3078	97.4976	high-quality
	bin.87		d__Bacteria;p__Proteobacteria;c__Gammaproteobacteria;o__Burkholderiales;f__Burkholderiaceae;g__;s__	97.56	0.411	65.8	50401	4319241	4035	3892	96.456	high-quality
	bin.31		d__Bacteria;p__Proteobacteria;c__Gammaproteobacteria;o__Burkholderiales;f__Burkholderiaceae;g__Limnohabitans;s__	73.14	3.542	61.8	8323	2238245	2502	2412	96.4029	medium-quality
	bin.125		d__Bacteria;p__Proteobacteria;c__Gammaproteobacteria;o__Burkholderiales;f__Burkholderiaceae;g__Limnohabitans;s__Limnohabitans sp003063665	64.21	1.724	62.2	7739	1751614	2067	2007	97.0972	medium-quality
	bin.93		d__Bacteria;p__Proteobacteria;c__Gammaproteobacteria;o__Burkholderiales;f__Burkholderiaceae;g__Polynucleobacter;s__	51.72	6.034	47.9	5267	1230643	1484	1415	95.3504	medium-quality
	bin.131		d__Bacteria;p__Proteobacteria;c__Gammaproteobacteria;o__Burkholderiales;f__Burkholderiaceae;g__Rhodoferax;s__	54.5	3.787	63.8	4707	1356358	1595	1536	96.3009	medium-quality
	bin.38		d__Bacteria;p__Proteobacteria;c__Gammaproteobacteria;o__Burkholderiales;f__Burkholderiaceae;g__RS62;s__	50.94	0	58	3236	1255265	1546	1471	95.1488	medium-quality
	bin.49		d__Bacteria;p__Proteobacteria;c__Gammaproteobacteria;o__Burkholderiales;f__Burkholderiaceae;g__RS62;s__	98.39	1.051	63.4	79950	1904272	1910	1857	97.2251	high-quality
	bin.128		d__Bacteria;p__Proteobacteria;c__Gammaproteobacteria;o__Burkholderiales;f__Burkholderiaceae;g__RS62;s__	83.14	0.903	62.3	9142	1523804	1662	1608	96.7509	medium-quality
	bin.117		d__Bacteria;p__Proteobacteria;c__Gammaproteobacteria;o__Burkholderiales;f__Burkholderiaceae;g__UBA2463;s__	62.37	0.304	56.1	3221	889160	1063	987	92.8504	medium-quality
	bin.6		d__Bacteria;p__Proteobacteria;c__Gammaproteobacteria;o__Burkholderiales;f__Burkholderiaceae;g__UBA3064;s__UBA3064 sp005787245	95.98	0.034	53	24061	2673467	2699	2553	94.5906	high-quality
	bin.102		d__Bacteria;p__Proteobacteria;c__Gammaproteobacteria;o__Burkholderiales;f__Gallionellaceae;g__Nitrotoga;s__	69.38	2.392	49.9	2322	1524905	2060	1791	86.9417	medium-quality
	bin.45		d__Bacteria;p__Proteobacteria;c__Gammaproteobacteria;o__Burkholderiales;f__Rhodocyclaceae;g__Paddy-1;s__	91.12	0.094	57.2	120296	1435081	1446	1380	95.4357	high-quality
	bin.82		d__Bacteria;p__Proteobacteria;c__Gammaproteobacteria;o__Burkholderiales;f__Rhodocyclaceae;g__Paddy-1;s__	94.37	3.923	57.7	47639	1643776	1650	1574	95.3939	high-quality
	bin.96		d__Bacteria;p__Proteobacteria;c__Gammaproteobacteria;o__Enterobacterales;f__Alteromonadaceae;g__Alteromonas;s__Alteromonas abrolhosensis	81.82	2.48	45	4376	3319525	3575	3446	96.3916	medium-quality
	bin.88		d__Bacteria;p__Proteobacteria;c__Gammaproteobacteria;o__Ga0077536;f__Ga0077536;g__;s__	74.13	0	68.2	14394	4235213	4153	3822	92.0299	medium-quality
	bin.126		d__Bacteria;p__Proteobacteria;c__Gammaproteobacteria;o__Ga0077536;f__Ga0077536;g__;s__	57.52	4.195	58	4844	2023407	2338	2145	91.7451	medium-quality
	bin.28		d__Bacteria;p__Proteobacteria;c__Gammaproteobacteria;o__Ga0077536;f__Ga0077536;g__;s__	58.72	4.369	61.9	3813	2734824	3295	2950	89.5296	medium-quality
	bin.74		d__Bacteria;p__Proteobacteria;c__Gammaproteobacteria;o__Ga0077536;f__Ga0077536;g__UBA4457;s__	92.13	5.258	43.5	102461	2850366	2969	2457	82.7551	medium-quality
	bin.4		d__Bacteria;p__Proteobacteria;c__Gammaproteobacteria;o__GCA-002705445;f__GCA-002716945;g__;s__	74.13	0	31.2	83849	917320	1022	944	92.3679	medium-quality
	bin.25		d__Bacteria;p__Proteobacteria;c__Gammaproteobacteria;o__HK1;f__HK1;g__;s__	53.97	4.257	56.3	4238	2943922	3290	3052	92.766	medium-quality
	bin.119		d__Bacteria;p__Proteobacteria;c__Gammaproteobacteria;o__Immundisolibacterales;f__Immundisolibacteraceae;g__Immundisolibacter;s__	53.11	7.486	68.4	2302	2495911	3348	2706	80.8244	medium-quality
	bin.34		d__Bacteria;p__Proteobacteria;c__Gammaproteobacteria;o__Pseudomonadales;f__HTCC2089;g__UBA9659;s__	63.44	4.482	56.7	4076	2976377	3472	3187	91.7915	medium-quality
	bin.8		d__Bacteria;p__Proteobacteria;c__Gammaproteobacteria;o__Pseudomonadales;f__Pseudohongiellaceae;g__;s__	76.73	0.74	59	7951	2260712	2281	2132	93.4678	medium-quality
	bin.76		d__Bacteria;p__Proteobacteria;c__Gammaproteobacteria;o__Pseudomonadales;f__Pseudohongiellaceae;g__UBA9145;s__	64.82	0	57.3	10087	2214451	2251	2070	91.9591	medium-quality
	bin.97		d__Bacteria;p__Proteobacteria;c__Gammaproteobacteria;o__SAR86;f__SAR86;g__GCA-2707915;s__GCA-2707915 sp003212335	68.96	6.755	36.4	4545	838289	996	929	93.2731	medium-quality
	bin.16		d__Bacteria;p__Proteobacteria;c__Gammaproteobacteria;o__UBA11654;f__UBA11654;g__UBA11654;s__	59.75	1.846	38.9	15257	1223114	1378	1275	92.5254	medium-quality
	bin.26		d__Bacteria;p__Verrucomicrobiota;c__Verrucomicrobiae;o__Opitutales;f__Opitutaceae;g__Cephaloticoccus;s__	80.81	0	64.9	8416	2139936	2237	2042	91.283	medium-quality
	bin.99		d__Bacteria;p__Verrucomicrobiota;c__Verrucomicrobiae;o__Pedosphaerales;f__AAA164-E04;g__UBA7971;s__UBA7971 sp002686885	93.58	2.503	53.5	52621	3930750	3193	2800	87.6918	high-quality
	bin.41		d__Bacteria;p__Verrucomicrobiota;c__Verrucomicrobiae;o__Pedosphaerales;f__UBA1096;g__UBA1096;s__UBA1096 sp002453165	78.85	1.042	58.4	9642	2850445	2633	2334	88.6441	medium-quality
	bin.10		d__Bacteria;p__Verrucomicrobiota;c__Verrucomicrobiae;o__Pedosphaerales;f__UBA9464;g__SXXZ01;s__	50.13	7.428	62.3	1627	3011765	4014	2916	72.6457	medium-quality
	bin.111		d__Bacteria;p__Verrucomicrobiota;c__Verrucomicrobiae;o__Verrucomicrobiales;f__Akkermansiaceae;g__UBA1315;s__	91.8	0.04	57.3	20525	1751666	1733	1560	90.0173	high-quality
	bin.114		d__Bacteria;p__Verrucomicrobiota;c__Verrucomicrobiae;o__Verrucomicrobiales;f__DEV007;g__EC70;s__	63.94	1.4	39.7	13063	2528160	2163	1907	88.1646	medium-quality

## Sheet: Suppl. TableS4
	Suppl. Table S4. Raw relative abundances of 127 MAGs reconstructed in this study and their taxonomy and salinity categories
	MAG	Lineage	GTDB taxonomy	PR1	PR2	PR3	PR4	PR5	PR6	PR7	PR8	PR9	PR10	PR11	Salinity category
	bin.104	Archaea	d__Archaea;p__Asgardarchaeota;c__Heimdallarchaeia;o__LC-2;f__LC-2;g__GCA-2728275;s__GCA-2728275 sp002728275	0	0	0	0	0	0	0.029129	1.14158	6.52109	1.19629	1.39431	High-salinity
	bin.91		d__Archaea;p__Thermoplasmatota;c__Poseidoniia;o__MGIII;f__CG-Epi1;g__CG-Epi1;s__	0	0	0	0	0	0	0	0	4.18358	1.75861	0.544381	High-salinity
	bin.9		d__Archaea;p__Thermoplasmatota;c__Poseidoniia;o__Poseidoniales;f__Poseidoniaceae;g__MGIIa-K1;s__	0	0	0	0	0	0	0	0	1.13996	1.08156	0.039293	High-salinity
	bin.29		d__Archaea;p__Thermoplasmatota;c__Poseidoniia;o__Poseidoniales;f__Poseidoniaceae;g__MGIIa-L2;s__	0	0	0	0	0	0	0	0.129838	12.5791	25.8787	0.374186	High-salinity
	bin.90		d__Archaea;p__Thermoplasmatota;c__Poseidoniia;o__Poseidoniales;f__Thalassarchaeaceae;g__MGIIb-O1;s__	0	0	0	0	0	0	0.097315	0.996493	7.08615	9.14198	5.42762	High-salinity
	bin.105		d__Archaea;p__Thermoplasmatota;c__Poseidoniia;o__Poseidoniales;f__Thalassarchaeaceae;g__MGIIb-O2;s__MGIIb-O2 sp002686525	0	0	0	0	0.046884	0	0.025118	0.014939	5.27831	2.36062	1.68629	High-salinity
	bin.95		d__Archaea;p__Thermoplasmatota;c__Poseidoniia;o__Poseidoniales;f__Thalassarchaeaceae;g__MGIIb-O3;s__MGIIb-O3 sp002172375	0	0	0	0	0	0	0.005083	0	4.2669	1.55489	0.14402	High-salinity
	bin.103		d__Archaea;p__Thermoplasmatota;c__Poseidoniia;o__Poseidoniales;f__Thalassarchaeaceae;g__MGIIb-O3;s__MGIIb-O3 sp002697065	0	0	0	0	0	0	0.014696	0.374727	5.55921	10.1636	1.09638	High-salinity
	bin.43		d__Archaea;p__Thermoproteota;c__Nitrososphaeria;o__Nitrososphaerales;f__Nitrosopumilaceae;g__Nitrosopelagicus;s__Nitrosopelagicus sp001627235	0	0	0	0	0	0	0	0.137555	6.78792	1.81603	1.80588	High-salinity
	bin.94		d__Archaea;p__Thermoproteota;c__Nitrososphaeria;o__Nitrososphaerales;f__Nitrosopumilaceae;g__Nitrosopumilus;s__	0	0	0	0	0.162251	0	0.387213	0.125673	17.5551	3.97143	0.133394	High-salinity
	bin.108		d__Archaea;p__Thermoproteota;c__Nitrososphaeria;o__Nitrososphaerales;f__Nitrosopumilaceae;g__Nitrosopumilus;s__Nitrosopumilus sp003702465	0	0	0	0	0.19741	0	0.231204	3.38739	10.1762	2.09432	3.10753	High-salinity
	bin.35	Bacteria	d__Bacteria;p__Actinobacteriota;c__Acidimicrobiia;o__Acidimicrobiales;f__Ilumatobacteraceae;g__Casp-actino5;s__	0	0	0	0	0.29956	4.49375	0.960748	9.51426	1.98089	5.94337	1.00676	Euryhaline (High-salinity inclined)
	bin.40		d__Bacteria;p__Actinobacteriota;c__Acidimicrobiia;o__Acidimicrobiales;f__Ilumatobacteraceae;g__Casp-actino5;s__	0	0	0	0	5.73034	10.8808	0.367829	0	0.042546	0.137794	0	Intermediate-salinity
	bin.67		d__Bacteria;p__Actinobacteriota;c__Acidimicrobiia;o__Acidimicrobiales;f__Ilumatobacteraceae;g__Casp-actino5;s__	0.050777	0.075585	0.101575	0.060409	17.067	0.100729	16.359	0.013368	0.002276	0.008498	0	Intermediate-salinity
	bin.57		d__Bacteria;p__Actinobacteriota;c__Acidimicrobiia;o__Acidimicrobiales;f__Ilumatobacteraceae;g__Casp-actino5;s__	0	0	0	0	1.55865	11.4799	0.435255	0.168342	0.048038	0.124043	0	Intermediate-salinity
	bin.17		d__Bacteria;p__Actinobacteriota;c__Acidimicrobiia;o__Acidimicrobiales;f__Ilumatobacteraceae;g__Casp-actino8;s__	0.112731	0.273013	0.3447	0.097928	72.078	0.555191	11.4567	0.022521	0.006553	0.018239	0	Intermediate-salinity
	bin.70		d__Bacteria;p__Actinobacteriota;c__Acidimicrobiia;o__Acidimicrobiales;f__Ilumatobacteraceae;g__F1-60-MAGs027;s__	0.079238	0.435644	0.45835	0.034865	51.1149	0.118945	7.10837	0	0	0	0	Intermediate-salinity
	bin.92		d__Bacteria;p__Actinobacteriota;c__Acidimicrobiia;o__Acidimicrobiales;f__Ilumatobacteraceae;g__UBA3006;s__	0.635629	39.3404	7.14126	0.05231	2.79138	0	0.071089	0	0	0	0	Low-salinity
	bin.42		d__Bacteria;p__Actinobacteriota;c__Acidimicrobiia;o__Acidimicrobiales;f__TK06;g__UBA6944;s__UBA6944 sp002296525	0	0	0	0	0	0	0	2.29495	0.551803	1.20757	2.92038	High-salinity
	bin.50		d__Bacteria;p__Actinobacteriota;c__Acidimicrobiia;o__Acidimicrobiales;f__UBA11606;g__UBA11606;s__	0	0	0	0	0.81296	0.608489	0.701077	1.65718	0.559952	1.3822	0	Euryhaline (High-salinity inclined)
	bin.20		d__Bacteria;p__Actinobacteriota;c__Acidimicrobiia;o__Acidimicrobiales;f__UBA11606;g__UBA11606;s__	0.06864	0.064846	0.078107	0.079514	0.142676	0.020853	5.01614	0.130296	1.67988	3.7533	0.018929	Euryhaline (Intermediate-salinity inclined)
	bin.47		d__Bacteria;p__Actinobacteriota;c__Acidimicrobiia;o__Acidimicrobiales;f__UBA8592;g__MedAcidi-G2A;s__MedAcidi-G2A sp002380145	0	0	0	0	0	0	0	3.03369	3.44138	3.70115	5.86476	High-salinity
	bin.121		d__Bacteria;p__Actinobacteriota;c__Acidimicrobiia;o__Acidimicrobiales;f__UBA8592;g__UBA8592;s__	0.004422	0	0	0	0	0	0.010887	0.004534	2.02779	2.87565	0.055127	High-salinity
	bin.106		d__Bacteria;p__Actinobacteriota;c__Actinomycetia;o__Actinomycetales;f__Microbacteriaceae;g__Aquiluna;s__	0.093714	0.093583	0.054678	0.027616	0.72088	64.682	2.02026	0	0.018144	0.028598	0	Intermediate-salinity
	bin.14		d__Bacteria;p__Actinobacteriota;c__Actinomycetia;o__Actinomycetales;f__Microbacteriaceae;g__Aquiluna;s__	0.052843	0.065272	0.02724	0	3.34332	19.4813	3.37024	0	0.00812	0	0	Intermediate-salinity
	bin.89		d__Bacteria;p__Actinobacteriota;c__Actinomycetia;o__Actinomycetales;f__Microbacteriaceae;g__Aurantimicrobium;s__Aurantimicrobium sp003194085	3.16566	22.8763	0.544863	2.49805	0.219202	0	0.798341	0	0	0	0	Low-salinity
	bin.19		d__Bacteria;p__Actinobacteriota;c__Actinomycetia;o__Mycobacteriales;f__Mycobacteriaceae;g__Mycobacterium;s__	8.94388	1.76425	1.12169	28.4428	0.345639	0	0.612822	0.029104	0.005627	0.030228	0	Low-salinity
	bin.79		d__Bacteria;p__Actinobacteriota;c__Actinomycetia;o__Mycobacteriales;f__Mycobacteriaceae;g__Mycobacterium;s__	22.1592	2.51098	2.10796	91.4649	1.63847	0.006735	1.86947	0.038777	0.004763	0.044089	0.031499	Low-salinity
	bin.27		d__Bacteria;p__Actinobacteriota;c__Actinomycetia;o__Mycobacteriales;f__Mycobacteriaceae;g__Mycobacterium;s__	3.11203	0.750119	2.42264	53.6027	1.16968	0.007358	1.7741	0.039082	0.005674	0.029733	0.018578	Low-salinity
	bin.110		d__Bacteria;p__Actinobacteriota;c__Actinomycetia;o__Nanopelagicales;f__GCA-2699445;g__GCA-2699445;s__	0	0	0	0	0.437818	13.2871	0.217816	0	0.397886	1.73755	0	Intermediate-salinity
	bin.48		d__Bacteria;p__Actinobacteriota;c__Actinomycetia;o__Nanopelagicales;f__GCA-2699445;g__GCA-2699445;s__	1.85047	0.375277	4.94524	57.5359	1.56974	0.023179	0.52148	0.039299	0.00734	0.047856	0.023673	Low-salinity
	bin.65		d__Bacteria;p__Actinobacteriota;c__Actinomycetia;o__Nanopelagicales;f__Nanopelagicaceae;g__IMCC26077;s__IMCC26077 sp002284915	1.18089	18.0963	9.17862	0	1.1274	0	0	0	0	0	0	Low-salinity
	bin.62		d__Bacteria;p__Actinobacteriota;c__Actinomycetia;o__Nanopelagicales;f__Nanopelagicaceae;g__MAG-120802;s__	0.225518	13.1253	28.2714	0.071639	4.00735	0	0.041574	0	0	0	0	Low-salinity
	bin.15		d__Bacteria;p__Actinobacteriota;c__Actinomycetia;o__Nanopelagicales;f__Nanopelagicaceae;g__MAG-120802;s__	0.067066	1.36877	23.4511	0.043662	0.661073	0	0	0	0	0	0	Low-salinity
	bin.83		d__Bacteria;p__Actinobacteriota;c__Actinomycetia;o__Nanopelagicales;f__Nanopelagicaceae;g__Planktophila;s__	2.90826	37.7065	3.17479	0.133173	1.3681	0	0.031437	0	0	0	0	Low-salinity
	bin.7		d__Bacteria;p__Actinobacteriota;c__Actinomycetia;o__Nanopelagicales;f__Nanopelagicaceae;g__Planktophila;s__	0.728389	17.0135	12.2971	0.177769	0.341274	0	0	0	0	0	0	Low-salinity
	bin.61		d__Bacteria;p__Actinobacteriota;c__Actinomycetia;o__Nanopelagicales;f__Nanopelagicaceae;g__Planktophila;s__	6.86964	92.4194	6.20236	1.63346	1.15534	0	0.133204	0	0	0.0278	0	Low-salinity
	bin.63		d__Bacteria;p__Actinobacteriota;c__Actinomycetia;o__Nanopelagicales;f__S36-B12;g__Mxb001;s__	10.2266	1.09574	4.11309	7.35975	5.19875	0	0.499051	0	0	0	0	Euryhaline (Low-salinity inclined)
	bin.54		d__Bacteria;p__Actinobacteriota;c__Actinomycetia;o__Nanopelagicales;f__S36-B12;g__Mxb001;s__	7.84854	1.54851	3.40707	12.4173	8.77177	0	0.434839	0.015019	0.004071	0.025928	0	Euryhaline (Low-salinity inclined)
	bin.101		d__Bacteria;p__Actinobacteriota;c__Actinomycetia;o__Nanopelagicales;f__S36-B12;g__Mxb001;s__	31.0221	5.89393	4.35297	4.11872	10.104	0.055285	1.96223	0	0.002413	0.017259	0	Low-salinity
	bin.30		d__Bacteria;p__Actinobacteriota;c__Actinomycetia;o__Nanopelagicales;f__S36-B12;g__Mxb001;s__	0.44349	0.180174	0.197001	0.406652	20.7638	0.142121	40.9408	0.018826	0.015559	0.056645	0	Intermediate-salinity
	bin.69		d__Bacteria;p__Actinobacteriota;c__Thermoleophilia;o__Ga0077560;f__Ga0077560;g__F1-20-MAGs101;s__	6.68714	11.6545	5.89846	1.96612	8.56411	0	1.21764	0	0	0	0	Euryhaline (Low-salinity inclined)
	bin.112		d__Bacteria;p__Actinobacteriota;c__Thermoleophilia;o__Ga0077560;f__Ga0077560;g__F1-20-MAGs101;s__	0.702902	0.994726	0.834021	0.245975	1.62654	0.0212725	51.2265	0.033893	0.19067	0.691365	0	Intermediate-salinity
	bin.71		d__Bacteria;p__Actinobacteriota;c__Thermoleophilia;o__Ga0077560;f__Ga0077560;g__F1-20-MAGs101;s__	0.423046	0.745143	0.582203	0.159515	3.31263	3.86316	25.7543	1.25303	7.416	30.0095	0	Euryhaline (Intermediate-salinity inclined)
	bin.107		d__Bacteria;p__Actinobacteriota;c__Thermoleophilia;o__Solirubrobacterales;f__70-9;g__67-14;s__	31.1396	11.181	3.16745	4.1855	4.12637	0.153827	1.69918	0.024848	0	0	0	Low-salinity
	bin.73		d__Bacteria;p__Actinobacteriota;c__Thermoleophilia;o__Solirubrobacterales;f__70-9;g__67-14;s__	10.7422	5.0793	0.542305	0.707926	0.856016	0.041082	0.33189	0	0	0	0	Low-salinity
	bin.60		d__Bacteria;p__Actinobacteriota;c__Thermoleophilia;o__Solirubrobacterales;f__Solirubrobacteraceae;g__F1-60-MAGs163;s__	40.0052	6.69593	10.0863	27.3389	5.10207	0	3.16846	0.028065	0	0.026907	0	Low-salinity
	bin.75		d__Bacteria;p__Actinobacteriota;c__Thermoleophilia;o__Solirubrobacterales;f__Solirubrobacteraceae;g__F1-60-MAGs163;s__	17.3752	5.46031	1.73058	3.19738	1.32652	0	0.540845	0	0	0	0	Low-salinity
	bin.46		d__Bacteria;p__Bacteroidota;c__Bacteroidia;o__Flavobacteriales;f__Crocinitomicaceae;g__;s__	0	0	0	0	0	0	0.015699	0.172444	2.23178	1.16712	0.021755	High-salinity
	bin.12		d__Bacteria;p__Bacteroidota;c__Bacteroidia;o__Flavobacteriales;f__Crocinitomicaceae;g__UBA4466;s__	0	0	0	0	0	0	0	0	0.754898	0.616055	0	High-salinity
	bin.32		d__Bacteria;p__Bacteroidota;c__Bacteroidia;o__Flavobacteriales;f__Flavobacteriaceae;g__MS024-2A;s__	0	0	0.013701	0	0.029582	1.59714	1.15024	0.017503	2.51953	1.44183	0.021945	Euryhaline (High-salinity inclined)
	bin.113		d__Bacteria;p__Bacteroidota;c__Bacteroidia;o__Flavobacteriales;f__Flavobacteriaceae;g__UBA724;s__UBA724 sp002723075	0	0	0	0	0.032883	4.41127	0.326987	0.05837	5.78998	6.73228	0.134363	Euryhaline (High-salinity inclined)
	bin.18		d__Bacteria;p__Bacteroidota;c__Bacteroidia;o__Flavobacteriales;f__Flavobacteriaceae;g__UBA7446;s__	0	0.01801	0.011256	0	0.008885	77.8037	0	0	0.006258	0	0.004951	Intermediate-salinity
	bin.3		d__Bacteria;p__Bacteroidota;c__Bacteroidia;o__Flavobacteriales;f__UA16;g__UA16;s__	0	0	0.010818	0	0.042721	0.012326	0.853875	0.080653	1.97814	4.26924	0.05241	High-salinity
	bin.109		d__Bacteria;p__Chloroflexota;c__Chloroflexia;o__Thermomicrobiales;f__UBA6265;g__;s__	3.26567	1.20794	6.63861	10.7327	4.76199	0	0.067791	0	0	0	0	Euryhaline (Low-salinity inclined)
	bin.122		d__Bacteria;p__Cyanobacteria;c__Cyanobacteriia;o__Cyanobacteriales;f__Microcystaceae;g__Microcystis;s__Microcystis aeruginosa	0	0	24.7125	0.521991	0	0	0	0	0	0	0	Low-salinity
	bin.52		d__Bacteria;p__Cyanobacteria;c__Cyanobacteriia;o__PCC-6307;f__Cyanobiaceae;g__RCC307;s__RCC307 sp000063525	0.150028	0.028517	0.062583	0.038001	0.518412	24.3749	0.042513	5.87229	0.624443	1.56555	6.65712	Euryhaline (Intermediate-salinity inclined)
	bin.124		d__Bacteria;p__Cyanobacteria;c__Cyanobacteriia;o__PCC-6307;f__Cyanobiaceae;g__Synechococcus_C;s__Synechococcus_C sp000230675	0.065306	0	0	0	0.053684	0.081114	0.156744	0.027986	16.7458	40.462	0.063123	High-salinity
	bin.98		d__Bacteria;p__Cyanobacteria;c__Cyanobacteriia;o__PCC-6307;f__Cyanobiaceae;g__Synechococcus_E;s__	0	0	0	0	0	0.117459	0.08078	0.033512	5.29317	14.5486	0.051991	High-salinity
	bin.1		d__Bacteria;p__Cyanobacteria;c__Cyanobacteriia;o__PCC-6307;f__Cyanobiaceae;g__Synechococcus_E;s__Synechococcus_E sp002724845	0	0	0	0	0.283136	13.4505	0.22242	79.1916	3.20766	9.79737	64.8258	High-salinity
	bin.116		d__Bacteria;p__Cyanobacteria;c__Cyanobacteriia;o__PCC-6307;f__Cyanobiaceae;g__Vulcanococcus;s__	0.338698	0.08791	0.163857	0.038732	7.05842	50.1825	0.058003	0.845233	0.258392	0.610109	0.140804	Intermediate-salinity
	bin.123		d__Bacteria;p__Cyanobacteria;c__Cyanobacteriia;o__PCC-6307;f__Cyanobiaceae;g__Vulcanococcus;s__Vulcanococcus sp000179255	0.256078	0.02975	0.151242	0	3.12597	32.8826	0.018342	0.097192	0.044829	0.119886	0.072097	Intermediate-salinity
	bin.127		d__Bacteria;p__Desulfobacterota_B;c__Binatia;o__UBA12015;f__;g__;s__	0	0	0	0	0	0	0.114927	0	0.912983	2.05746	0	High-salinity
	bin.37		d__Bacteria;p__Firmicutes;c__Bacilli;o__Bacillales;f__Bacillaceae;g__Bacillus;s__Bacillus atrophaeus	0.168617	0	0	0	0	0	0	0	0	10.7147	0	High-salinity
	bin.59		d__Bacteria;p__Gemmatimonadota;c__Gemmatimonadetes;o__Gemmatimonadales;f__Gemmatimonadaceae;g__Gemmatimonas;s__	17.5812	2.87046	0.14498	0	0.203137	0	0	0	0	0	0	Low-salinity
	bin.22		d__Bacteria;p__Gemmatimonadota;c__Gemmatimonadetes;o__SG8-23;f__UBA6960;g__;s__	0.069191	0.0423865	0.079515	0.054131	34.6759	0.004729	0.086232	0.073465	0.004372	0.006192	0.010455	Intermediate-salinity
	bin.130		d__Bacteria;p__Margulisbacteria;c__Marinamargulisbacteria;o__UBA817;f__UBA817;g__UBA817;s__	0	0	0	0	0	0	0	0	0.795821	1.1331	0	High-salinity
	bin.66		d__Bacteria;p__Myxococcota;c__Bradimonadia;o__UBA7976;f__;g__;s__	0	0	0	0	23.5693	0	0	0	0	0	0	Intermediate-salinity
	bin.78		d__Bacteria;p__Myxococcota;c__UBA9042;o__PHBI01;f__;g__;s__	0	0	0	0	0	0	0	13.0215	0.038733	0.072638	0.107631	High-salinity
	bin.77		d__Bacteria;p__Planctomycetota;c__Phycisphaerae;o__Phycisphaerales;f__SM1A02;g__;s__	0.133624	0.062843	0.129754	0.0675195	62.5573	0	1.05026	0.048517	0.00537	0	0.016657	Intermediate-salinity
	bin.33		d__Bacteria;p__Planctomycetota;c__Planctomycetes;o__Pirellulales;f__Pirellulaceae;g__Mariniblastus;s__	0	0	0	0	0.015961	0.214691	0	0	1.45142	3.73031	0	High-salinity
	bin.80		d__Bacteria;p__Planctomycetota;c__Planctomycetes;o__Pirellulales;f__Pirellulaceae;g__Rubripirellula;s__	0	0	0	0	0.027734	0.147716	0.015282	0.31925	2.08857	6.00108	0.125331	High-salinity
	bin.5		d__Bacteria;p__Planctomycetota;c__Planctomycetes;o__Pirellulales;f__Pirellulaceae;g__UBA721;s__UBA721 sp002717145	0	0	0	0	0	0	0	7.59539	0.304716	0.497852	2.50236	High-salinity
	bin.72		d__Bacteria;p__Planctomycetota;c__Planctomycetes;o__Pirellulales;f__UBA1268;g__;s__	3.88195	0.631503	4.11577	45.9849	2.94739	0.051401	0.604523	0.050736	0.00701	0.020956	0.020447	Low-salinity
	bin.36		d__Bacteria;p__Planctomycetota;c__Planctomycetes;o__Pirellulales;f__UBA1268;g__;s__	0.280508	0.067208	0.136202	0.1834	7.94723	0.090266	22.4769	0.029466	0.003318	0	0	Intermediate-salinity
	bin.120		d__Bacteria;p__Planctomycetota;c__Planctomycetes;o__Planctomycetales;f__Planctomycetaceae;g__;s__	0	0	0	0	28.0978	0	0.233116	0.235422	0	0	0	Intermediate-salinity
	bin.64		d__Bacteria;p__Planctomycetota;c__Planctomycetes;o__Planctomycetales;f__Planctomycetaceae;g__SXXK01;s__	0	0	0	0	19.0698	0	0	0	0	0	0	Intermediate-salinity
	bin.129		d__Bacteria;p__Planctomycetota;c__UBA8108;o__UBA1146;f__UBA1146;g__UBA12191;s__	0.009102	0.006019	0	0	0.105439	0	0.012616	6.54274	1.99173	3.9415	8.01522	High-salinity
	bin.68		d__Bacteria;p__Proteobacteria;c__Alphaproteobacteria;o__Bin95;f__Bin95;g__;s__	0.102717	0.073893	0.071251	0.10648	15.8975	0	12.7017	0.066398	0.005811	0	0	Intermediate-salinity
	bin.81		d__Bacteria;p__Proteobacteria;c__Alphaproteobacteria;o__Caulobacterales;f__Caulobacteraceae;g__Phenylobacterium;s__	4.47721	1.12405	4.00659	49.0338	0.673703	0	0.26712	0.215004	0.015839	0.059617	0.060626	Low-salinity
	bin.2		d__Bacteria;p__Proteobacteria;c__Alphaproteobacteria;o__Puniceispirillales;f__Puniceispirillaceae;g__;s__	0	0	0	0	0.271571	0.144151	0.901864	1.16713	1.2727	2.67708	0	High-salinity
	bin.56		d__Bacteria;p__Proteobacteria;c__Alphaproteobacteria;o__Puniceispirillales;f__Puniceispirillaceae;g__HIMB100;s__HIMB100 sp002700485	0	0	0	0	0	0	0	1.90833	4.1623	7.66459	2.05184	High-salinity
	bin.44		d__Bacteria;p__Proteobacteria;c__Alphaproteobacteria;o__Puniceispirillales;f__Puniceispirillaceae;g__UBA8309;s__UBA8309 sp002695585	0.159605	0.113187	0.102922	0.220778	0.530779	0	0.816488	11.459	1.18331	2.72474	4.41477	High-salinity
	bin.24		d__Bacteria;p__Proteobacteria;c__Alphaproteobacteria;o__Rhizobiales;f__Beijerinckiaceae;g__28-YEA-48;s__	0.129685	0.087124	0.118737	0.165477	15.2505	0	4.71678	0.047926	0.004956	0	0	Intermediate-salinity
	bin.115		d__Bacteria;p__Proteobacteria;c__Alphaproteobacteria;o__Rhizobiales;f__Beijerinckiaceae;g__Methylocystis;s__	9.17336	2.74089	19.458	20.1218	4.84259	0.060592	1.09325	0.123423	0.010963	0.025727	0.025995	Low-salinity
	bin.39		d__Bacteria;p__Proteobacteria;c__Alphaproteobacteria;o__Rhizobiales;f__Beijerinckiaceae;g__Methylocystis;s__Methylocystis sp002412985	1.94291	5.53702	7.49846	0.306183	1.59127	0.376061	0.149222	0	0	0	0	Low-salinity
	bin.58		d__Bacteria;p__Proteobacteria;c__Alphaproteobacteria;o__Rhodobacterales;f__Rhodobacteraceae;g__HIMB11;s__	0	0	0	0	1.23045	0.660355	7.47336	0.930124	2.39106	5.19085	0	Euryhaline (Intermediate-salinity inclined)
	bin.23		d__Bacteria;p__Proteobacteria;c__Alphaproteobacteria;o__Rhodobacterales;f__Rhodobacteraceae;g__LFER01;s__LFER01 sp001510135	0	0	0	0	1.90528	0	2.69768	1.67464	2.04844	4.13917	0	Euryhaline (High-salinity inclined)
	bin.55		d__Bacteria;p__Proteobacteria;c__Alphaproteobacteria;o__Rhodobacterales;f__Rhodobacteraceae;g__Marinibacterium;s__	0.100736	0.095615	0.039565	0.095545	0.278453	6.2604	2.79027	0.900417	0.776178	1.97201	0.028518	Intermediate-salinity
	bin.100		d__Bacteria;p__Proteobacteria;c__Alphaproteobacteria;o__Rhodobacterales;f__Rhodobacteraceae;g__Marivivens;s__	0.383242	0.376474	0.219199	0.454519	47.3466	0.261613	28.5136	0.151375	0.023004	0.0604235	0.019345	Intermediate-salinity
	bin.51		d__Bacteria;p__Proteobacteria;c__Alphaproteobacteria;o__Rhodobacterales;f__Rhodobacteraceae;g__Roseicyclus;s__	0	0	0	0	1.86892	1.50595	12.2087	0	0.070288	0.140146	0	Intermediate-salinity
	bin.13		d__Bacteria;p__Proteobacteria;c__Alphaproteobacteria;o__Rhodobacterales;f__Rhodobacteraceae;g__UBA9554;s__	0.144656	0.141402	0	0.139095	9.54925	0.073237	9.34636	0.037015	0.010623	0	0	Intermediate-salinity
	bin.84		d__Bacteria;p__Proteobacteria;c__Alphaproteobacteria;o__Sphingomonadales;f__Sphingomonadaceae;g__Altererythrobacter;s__	0.944062	0.452818	0.305374	0.478523	16.3223	0.073214	8.40764	0.210032	0.02206	0.078067	0.037553	Intermediate-salinity
	bin.86		d__Bacteria;p__Proteobacteria;c__Alphaproteobacteria;o__TMED109;f__TMED109;g__;s__	0	0	0	0	0	0	0	0	1.59438	0.228513	0.413238	High-salinity
	bin.21		d__Bacteria;p__Proteobacteria;c__Gammaproteobacteria;o__Burkholderiales;f__Burkholderiaceae;g__;s__	0.428816	0.360199	0.299897	0.313221	33.6751	0	0.216853	0.081273	0.00564	0.009117	0.004829	Intermediate-salinity
	bin.87		d__Bacteria;p__Proteobacteria;c__Gammaproteobacteria;o__Burkholderiales;f__Burkholderiaceae;g__;s__	2.52804	0.773448	1.14837	34.3795	0.491784	0.00924	0.17496	0.105011	0.008024	0.023529	0.03227	Low-salinity
	bin.31		d__Bacteria;p__Proteobacteria;c__Gammaproteobacteria;o__Burkholderiales;f__Burkholderiaceae;g__Limnohabitans;s__	10.9643	17.0686	2.2705	0.359996	4.92714	0	0.234394	0	0	0	0	Euryhaline (Low-salinity inclined)
	bin.125		d__Bacteria;p__Proteobacteria;c__Gammaproteobacteria;o__Burkholderiales;f__Burkholderiaceae;g__Limnohabitans;s__Limnohabitans sp003063665	12.4272	38.3572	1.14477	1.20062	1.35879	0	1.22215	0.039902	0	0	0	Low-salinity
	bin.93		d__Bacteria;p__Proteobacteria;c__Gammaproteobacteria;o__Burkholderiales;f__Burkholderiaceae;g__Polynucleobacter;s__	1.01409	16.4102	8.24601	0.186053	1.26495	0	0.045199	0	0	0	0	Low-salinity
	bin.131		d__Bacteria;p__Proteobacteria;c__Gammaproteobacteria;o__Burkholderiales;f__Burkholderiaceae;g__Rhodoferax;s__	16.9387	4.0616	0.418981	0.229493	0.22487	0	0.085554	0	0	0	0	Low-salinity
	bin.38		d__Bacteria;p__Proteobacteria;c__Gammaproteobacteria;o__Burkholderiales;f__Burkholderiaceae;g__RS62;s__	0.132942	0.126312	0	0	4.89992	0	27.7791	0	0	0	0	Intermediate-salinity
	bin.49		d__Bacteria;p__Proteobacteria;c__Gammaproteobacteria;o__Burkholderiales;f__Burkholderiaceae;g__RS62;s__	0.804927	0.930318	0.253316	0.195817	40.9519	0.003359	14.9362	0.034987	0.00784	0.015522	0.012936	Intermediate-salinity
	bin.128		d__Bacteria;p__Proteobacteria;c__Gammaproteobacteria;o__Burkholderiales;f__Burkholderiaceae;g__RS62;s__	0.41398	0.429681	0.095422	0.093398	0.365718	0	19.9566	0	0.007679	0	0	Intermediate-salinity
	bin.117		d__Bacteria;p__Proteobacteria;c__Gammaproteobacteria;o__Burkholderiales;f__Burkholderiaceae;g__UBA2463;s__	0	0	0	0	14.8726	0	5.44814	0	0	0	0	Intermediate-salinity
	bin.6		d__Bacteria;p__Proteobacteria;c__Gammaproteobacteria;o__Burkholderiales;f__Burkholderiaceae;g__UBA3064;s__UBA3064 sp005787245	0.504312	7.46242	16.8729	2.74754	1.80773	0	0.015399	0	0	0	0	Low-salinity
	bin.102		d__Bacteria;p__Proteobacteria;c__Gammaproteobacteria;o__Burkholderiales;f__Gallionellaceae;g__Nitrotoga;s__	0	0	12.7709	7.46121	1.03622	0	0	0	0	0	0	Low-salinity
	bin.45		d__Bacteria;p__Proteobacteria;c__Gammaproteobacteria;o__Burkholderiales;f__Rhodocyclaceae;g__Paddy-1;s__	43.6635	22.4931	4.91602	0.539317	1.76126	0.007297	1.18998	0.044914	0.002709	0.03229	0.016598	Low-salinity
	bin.82		d__Bacteria;p__Proteobacteria;c__Gammaproteobacteria;o__Burkholderiales;f__Rhodocyclaceae;g__Paddy-1;s__	23.0695	11.9672	5.53834	0.630708	1.41342	0.01073	1.77273	0.047118	0.003885	0.018751	0.017778	Low-salinity
	bin.96		d__Bacteria;p__Proteobacteria;c__Gammaproteobacteria;o__Enterobacterales;f__Alteromonadaceae;g__Alteromonas;s__Alteromonas abrolhosensis	0	0.090549	0	0	0	0	0	2.67087	0.027627	0.047099	14.0052	High-salinity
	bin.88		d__Bacteria;p__Proteobacteria;c__Gammaproteobacteria;o__Ga0077536;f__Ga0077536;g__;s__	0.187966	0.162402	0.162653	0.180507	0.618937	0	22.2905	0.087602	0.00738	0	0.020609	Intermediate-salinity
	bin.126		d__Bacteria;p__Proteobacteria;c__Gammaproteobacteria;o__Ga0077536;f__Ga0077536;g__;s__	0	0	0	0	0.35372	0	0.22453	8.972	0.183546	0.350009	1.11668	High-salinity
	bin.28		d__Bacteria;p__Proteobacteria;c__Gammaproteobacteria;o__Ga0077536;f__Ga0077536;g__;s__	0	0	0	0	3.98841	0	1.99065	0.241462	0.58365	1.03334	0	Intermediate-salinity
	bin.74		d__Bacteria;p__Proteobacteria;c__Gammaproteobacteria;o__Ga0077536;f__Ga0077536;g__UBA4457;s__	0.003496	0.00274	0.005145	0	0.002635	0	0.056942	0.005252	1.65746	2.04711	0.006628	High-salinity
	bin.4		d__Bacteria;p__Proteobacteria;c__Gammaproteobacteria;o__GCA-002705445;f__GCA-002716945;g__;s__	0	0	0.01427	0	0.01059	0.005419	0.033899	0.008712	1.99578	0.38298	0.108578	High-salinity
	bin.25		d__Bacteria;p__Proteobacteria;c__Gammaproteobacteria;o__HK1;f__HK1;g__;s__	0	0	0	0	0.05201	0	0.760878	5.02632	0.498852	0.918981	0.410506	High-salinity
	bin.119		d__Bacteria;p__Proteobacteria;c__Gammaproteobacteria;o__Immundisolibacterales;f__Immundisolibacteraceae;g__Immundisolibacter;s__	0.353421	0.256149	0.410759	0.122162	1.15859	0	0.203678	11.6593	0	0	2.67138	High-salinity
	bin.34		d__Bacteria;p__Proteobacteria;c__Gammaproteobacteria;o__Pseudomonadales;f__HTCC2089;g__UBA9659;s__	0	0	0	0	0.26164	0	0.34583	4.93527	0.656933	1.35537	0.091347	High-salinity
	bin.8		d__Bacteria;p__Proteobacteria;c__Gammaproteobacteria;o__Pseudomonadales;f__Pseudohongiellaceae;g__;s__	0.079237	0.056075	0.054563	0.023661	15.7002	0	16.8256	0.018808	0.004806	0	0	Intermediate-salinity
	bin.76		d__Bacteria;p__Proteobacteria;c__Gammaproteobacteria;o__Pseudomonadales;f__Pseudohongiellaceae;g__UBA9145;s__	0	0	0	0	23.0075	0	0.396261	0	0	0	0	Intermediate-salinity
	bin.97		d__Bacteria;p__Proteobacteria;c__Gammaproteobacteria;o__SAR86;f__SAR86;g__GCA-2707915;s__GCA-2707915 sp003212335	0	0	0	0	0	0	0	0.072672	5.30138	1.6071	1.05865	High-salinity
	bin.16		d__Bacteria;p__Proteobacteria;c__Gammaproteobacteria;o__UBA11654;f__UBA11654;g__UBA11654;s__	0	0	0	0	0	0	0	0.311838	2.31868	1.38235	1.22906	High-salinity
	bin.26		d__Bacteria;p__Verrucomicrobiota;c__Verrucomicrobiae;o__Opitutales;f__Opitutaceae;g__Cephaloticoccus;s__	0.327474	0.244052	0.243694	0.090916	7.41484	0	15.706	0.015127	0	0	0	Intermediate-salinity
	bin.99		d__Bacteria;p__Verrucomicrobiota;c__Verrucomicrobiae;o__Pedosphaerales;f__AAA164-E04;g__UBA7971;s__UBA7971 sp002686885	0	0	0	0	0.34381	0	1.08487	4.14195	1.40062	2.83921	5.61912	High-salinity
	bin.41		d__Bacteria;p__Verrucomicrobiota;c__Verrucomicrobiae;o__Pedosphaerales;f__UBA1096;g__UBA1096;s__UBA1096 sp002453165	0	0	0	0	0.365378	0	0.573137	11.9579	1.14215	2.42998	10.5791	High-salinity
	bin.10		d__Bacteria;p__Verrucomicrobiota;c__Verrucomicrobiae;o__Pedosphaerales;f__UBA9464;g__SXXZ01;s__	9.25272	5.26955	0.093161	0	0.635008	0	0	0	0	0	0	Low-salinity
	bin.111		d__Bacteria;p__Verrucomicrobiota;c__Verrucomicrobiae;o__Verrucomicrobiales;f__Akkermansiaceae;g__UBA1315;s__	0.104458	0.095811	0.179789	57.3685	0.131909	0	0.044429	0	0	0	0	Low-salinity
	bin.114		d__Bacteria;p__Verrucomicrobiota;c__Verrucomicrobiae;o__Verrucomicrobiales;f__DEV007;g__EC70;s__	0	0	0	0	0	0	0	0.427943	1.57442	0.905271	5.4169	High-salinity
	The relative abundances are expressed as “genome copies per million reads”.

## Sheet: Suppl. TableS5
	Suppl. Table S5. Proportion of sequences recruited by the MAGs from each metagenomic sample and the co-assembly
	MAG	PR1	PR2	PR3	PR4	PR5	PR6	PR7	PR8	PR9	PR10	PR11	Co-assembly	Salinity category	GTDB taxonomy
	bin.104	0	0	0	0	0	0	0	0.0414961	0.267517	0.0539659	0.0360999	0.179326	High-salinity	d__Archaea;p__Asgardarchaeota;c__Heimdallarchaeia;o__LC-2;f__LC-2;g__GCA-2728275;s__GCA-2728275 sp002728275
	bin.91	0	0	0	0	0	0	0	0	0.163839	0.0675019	0.0410375	0.195696	High-salinity	d__Archaea;p__Thermoplasmatota;c__Poseidoniia;o__MGIII;f__CG-Epi1;g__CG-Epi1;s__
	bin.9	0	0	0	0	0	0	0	0	0.0430902	0.0413515	0	0.153087	High-salinity	d__Archaea;p__Thermoplasmatota;c__Poseidoniia;o__Poseidoniales;f__Poseidoniaceae;g__MGIIa-K1;s__
	bin.29	0	0	0	0	0	0	0	0.0124352	0.47846	0.949881	0.0113722	0.173951	High-salinity	d__Archaea;p__Thermoplasmatota;c__Poseidoniia;o__Poseidoniales;f__Poseidoniaceae;g__MGIIa-L2;s__
	bin.90	0	0	0	0	0	0	0	0.0628947	0.299901	0.377772	0.228183	0.238785	High-salinity	d__Archaea;p__Thermoplasmatota;c__Poseidoniia;o__Poseidoniales;f__Thalassarchaeaceae;g__MGIIb-O1;s__
	bin.105	0	0	0	0	0	0	0	0	0.238435	0.100106	0.0485222	0.162392	High-salinity	d__Archaea;p__Thermoplasmatota;c__Poseidoniia;o__Poseidoniales;f__Thalassarchaeaceae;g__MGIIb-O2;s__MGIIb-O2 sp002686525
	bin.95	0	0	0	0	0	0	0	0	0.166637	0.0600377	0	0.149886	High-salinity	d__Archaea;p__Thermoplasmatota;c__Poseidoniia;o__Poseidoniales;f__Thalassarchaeaceae;g__MGIIb-O3;s__MGIIb-O3 sp002172375
	bin.103	0	0	0	0	0	0	0	0.108502	0.260689	0.441332	0.121907	0.275208	High-salinity	d__Archaea;p__Thermoplasmatota;c__Poseidoniia;o__Poseidoniales;f__Thalassarchaeaceae;g__MGIIb-O3;s__MGIIb-O3 sp002697065
	bin.43	0	0	0	0	0	0	0	0.0273105	0.369532	0.10168	0.0707372	0.197381	High-salinity	d__Archaea;p__Thermoproteota;c__Nitrososphaeria;o__Nitrososphaerales;f__Nitrosopumilaceae;g__Nitrosopelagicus;s__Nitrosopelagicus sp001627235
	bin.94	0	0	0	0	0	0	0.016566	0.0250602	0.808349	0.174967	0.0174739	0.22228	High-salinity	d__Archaea;p__Thermoproteota;c__Nitrososphaeria;o__Nitrososphaerales;f__Nitrosopumilaceae;g__Nitrosopumilus;s__
	bin.108	0	0	0	0	0	0	0.0118441	0.118596	0.599252	0.114208	0.0733244	0.209065	High-salinity	d__Archaea;p__Thermoproteota;c__Nitrososphaeria;o__Nitrososphaerales;f__Nitrosopumilaceae;g__Nitrosopumilus;s__Nitrosopumilus sp003702465
	bin.35	0	0	0	0	0.0133785	0.0906365	0.03635	0.282096	0.0833892	0.234616	0.0234872	0.168852	Euryhaline (High-salinity inclined)	d__Bacteria;p__Actinobacteriota;c__Acidimicrobiia;o__Acidimicrobiales;f__Ilumatobacteraceae;g__Casp-actino5;s__
	bin.40	0	0	0	0	0.154086	0.181864	0.0129048	0	0.00688744	0.0194001	0	0.155763	Intermediate-salinity	d__Bacteria;p__Actinobacteriota;c__Acidimicrobiia;o__Acidimicrobiales;f__Ilumatobacteraceae;g__Casp-actino5;s__
	bin.57	0	0	0	0	0.0597663	0.171401	0.0425923	0	0.00278899	0	0	0.152836	Intermediate-salinity	d__Bacteria;p__Actinobacteriota;c__Acidimicrobiia;o__Acidimicrobiales;f__Ilumatobacteraceae;g__Casp-actino5;s__
	bin.67	0	0	0	0	0.509749	0	0.550519	0	0	0	0	0.159707	Intermediate-salinity	d__Bacteria;p__Actinobacteriota;c__Acidimicrobiia;o__Acidimicrobiales;f__Ilumatobacteraceae;g__Casp-actino5;s__
	bin.17	0	0	0	0	2.11866	0.0171443	0.383647	0	0	0	0	0.153025	Intermediate-salinity	d__Bacteria;p__Actinobacteriota;c__Acidimicrobiia;o__Acidimicrobiales;f__Ilumatobacteraceae;g__Casp-actino8;s__
	bin.70	0	0.0115586	0	0	1.59168	0	0.254015	0	0	0	0	0.180476	Intermediate-salinity	d__Bacteria;p__Actinobacteriota;c__Acidimicrobiia;o__Acidimicrobiales;f__Ilumatobacteraceae;g__F1-60-MAGs027;s__
	bin.92	0.0182323	0.740296	0.115042	0	0.0885965	0	0	0	0	0	0	0.166205	Low-salinity	d__Bacteria;p__Actinobacteriota;c__Acidimicrobiia;o__Acidimicrobiales;f__Ilumatobacteraceae;g__UBA3006;s__
	bin.42	0	0	0	0	0	0	0	0.0696774	0.0203279	0.0444272	0.0612863	0.150079	High-salinity	d__Bacteria;p__Actinobacteriota;c__Acidimicrobiia;o__Acidimicrobiales;f__TK06;g__UBA6944;s__UBA6944 sp002296525
	bin.20	0	0	0	0	0	0	0.182888	0	0.0631078	0.139516	0	0.145534	Euryhaline (Intermediate-salinity inclined)	d__Bacteria;p__Actinobacteriota;c__Acidimicrobiia;o__Acidimicrobiales;f__UBA11606;g__UBA11606;s__
	bin.50	0	0	0	0	0.0618071	0.0182654	0.0381753	0.0397891	0.0171702	0.0434441	0	0.156192	Euryhaline (High-salinity inclined)	d__Bacteria;p__Actinobacteriota;c__Acidimicrobiia;o__Acidimicrobiales;f__UBA11606;g__UBA11606;s__
	bin.47	0	0	0	0	0	0	0	0.0977939	0.149635	0.15356	0.133636	0.16225	High-salinity	d__Bacteria;p__Actinobacteriota;c__Acidimicrobiia;o__Acidimicrobiales;f__UBA8592;g__MedAcidi-G2A;s__MedAcidi-G2A sp002380145
	bin.121	0	0	0	0	0	0	0	0	0.089272	0.112249	0	0.14278	High-salinity	d__Bacteria;p__Actinobacteriota;c__Acidimicrobiia;o__Acidimicrobiales;f__UBA8592;g__UBA8592;s__
	bin.106	0	0	0	0	0.0251931	1.21698	0.0629157	0	0	0	0	0.157413	Intermediate-salinity	d__Bacteria;p__Actinobacteriota;c__Actinomycetia;o__Actinomycetales;f__Microbacteriaceae;g__Aquiluna;s__
	bin.14	0	0	0	0	0.094734	0.352127	0.120691	0	0	0	0	0.152096	Intermediate-salinity	d__Bacteria;p__Actinobacteriota;c__Actinomycetia;o__Actinomycetales;f__Microbacteriaceae;g__Aquiluna;s__
	bin.89	0.0682776	0.36564	0.0075906	0.0618395	0	0	0.028484	0	0	0	0	0.153256	Low-salinity	d__Bacteria;p__Actinobacteriota;c__Actinomycetia;o__Actinomycetales;f__Microbacteriaceae;g__Aurantimicrobium;s__Aurantimicrobium sp003194085
	bin.19	0.420809	0.0499338	0.0278731	1.44156	0.0251424	0	0.0379774	0	0	0	0	0.258203	Low-salinity	d__Bacteria;p__Actinobacteriota;c__Actinomycetia;o__Mycobacteriales;f__Mycobacteriaceae;g__Mycobacterium;s__
	bin.27	0.274553	0.0329403	0.0515321	2.38068	0.0536524	0	0.0793983	0	0	0	0	0.341805	Low-salinity	d__Bacteria;p__Actinobacteriota;c__Actinomycetia;o__Mycobacteriales;f__Mycobacteriaceae;g__Mycobacterium;s__
	bin.79	0.743386	0.064753	0.0447433	3.53363	0.0641747	0	0.083302	0	0	0	0	0.249167	Low-salinity	d__Bacteria;p__Actinobacteriota;c__Actinomycetia;o__Mycobacteriales;f__Mycobacteriaceae;g__Mycobacterium;s__
	bin.110	0	0	0	0	0.0143715	0.225887	0.0113004	0	0.0166713	0.0640137	0	0.161736	Intermediate-salinity	d__Bacteria;p__Actinobacteriota;c__Actinomycetia;o__Nanopelagicales;f__GCA-2699445;g__GCA-2699445;s__
	bin.48	0.0650045	0.00962075	0.0725188	1.81899	0.0540459	0	0.0362	0	0	0	0	0.154234	Low-salinity	d__Bacteria;p__Actinobacteriota;c__Actinomycetia;o__Nanopelagicales;f__GCA-2699445;g__GCA-2699445;s__
	bin.65	0.0297517	0.333653	0.132733	0	0.0333876	0	0	0	0	0	0	0.155252	Low-salinity	d__Bacteria;p__Actinobacteriota;c__Actinomycetia;o__Nanopelagicales;f__Nanopelagicaceae;g__IMCC26077;s__IMCC26077 sp002284915
	bin.15	0	0.0417064	0.318819	0	0.0203736	0	0	0	0	0	0	0.158264	Low-salinity	d__Bacteria;p__Actinobacteriota;c__Actinomycetia;o__Nanopelagicales;f__Nanopelagicaceae;g__MAG-120802;s__
	bin.62	0.0144121	0.290033	0.415252	0	0.122821	0	0	0	0	0	0	0.182735	Low-salinity	d__Bacteria;p__Actinobacteriota;c__Actinomycetia;o__Nanopelagicales;f__Nanopelagicaceae;g__MAG-120802;s__
	bin.61	0.186443	1.83515	0.10637	0.0385226	0.0370624	0	0	0	0	0	0	0.200268	Low-salinity	d__Bacteria;p__Actinobacteriota;c__Actinomycetia;o__Nanopelagicales;f__Nanopelagicaceae;g__Planktophila;s__
	bin.7	0.0209998	0.311025	0.187777	0	0.01215	0	0	0	0	0	0	0.160142	Low-salinity	d__Bacteria;p__Actinobacteriota;c__Actinomycetia;o__Nanopelagicales;f__Nanopelagicaceae;g__Planktophila;s__
	bin.83	0.0830107	0.750164	0.0643003	0	0.0436248	0	0	0	0	0	0	0.201529	Low-salinity	d__Bacteria;p__Actinobacteriota;c__Actinomycetia;o__Nanopelagicales;f__Nanopelagicaceae;g__Planktophila;s__
	bin.101	0.884481	0.123783	0.0762693	0.164605	0.347019	0	0.106325	0	0	0	0	0.24773	Low-salinity	d__Bacteria;p__Actinobacteriota;c__Actinomycetia;o__Nanopelagicales;f__S36-B12;g__Mxb001;s__
	bin.30	0.0414877	0	0	0.0400484	0.622379	0	1.38361	0	0	0	0	0.16655	Intermediate-salinity	d__Bacteria;p__Actinobacteriota;c__Actinomycetia;o__Nanopelagicales;f__S36-B12;g__Mxb001;s__
	bin.54	0.212479	0.0300323	0.049886	0.394568	0.258759	0	0.0216632	0	0	0	0	0.163885	Euryhaline (Low-salinity inclined)	d__Bacteria;p__Actinobacteriota;c__Actinomycetia;o__Nanopelagicales;f__S36-B12;g__Mxb001;s__
	bin.63	0.287142	0.0337399	0.0577328	0.232536	0.169366	0	0.0658881	0	0	0	0	0.170924	Euryhaline (Low-salinity inclined)	d__Bacteria;p__Actinobacteriota;c__Actinomycetia;o__Nanopelagicales;f__S36-B12;g__Mxb001;s__
	bin.112	0.0344191	0.0346598	0.0267077	0.0214364	0.0683627	0	1.71393	0	0.0230911	0.0691822	0	0.168264	Intermediate-salinity	d__Bacteria;p__Actinobacteriota;c__Thermoleophilia;o__Ga0077560;f__Ga0077560;g__F1-20-MAGs101;s__
	bin.69	0.161469	0.198248	0.0799386	0.0620505	0.239038	0	0.0950636	0	0	0	0	0.1593	Euryhaline (Low-salinity inclined)	d__Bacteria;p__Actinobacteriota;c__Thermoleophilia;o__Ga0077560;f__Ga0077560;g__F1-20-MAGs101;s__
	bin.71	0.0230024	0.0261722	0.0139317	0	0.135983	0.101038	1.12779	0.0483291	0.326969	1.27131	0	0.212687	Euryhaline (Intermediate-salinity inclined)	d__Bacteria;p__Actinobacteriota;c__Thermoleophilia;o__Ga0077560;f__Ga0077560;g__F1-20-MAGs101;s__
	bin.107	0.782398	0.206821	0.0484727	0.142302	0.122251	0	0.0588183	0	0	0	0	0.159777	Low-salinity	d__Bacteria;p__Actinobacteriota;c__Thermoleophilia;o__Solirubrobacterales;f__70-9;g__67-14;s__
	bin.73	0.265856	0.0933173	0.00851357	0.0257451	0.0272087	0	0.013104	0	0	0	0	0.153173	Low-salinity	d__Bacteria;p__Actinobacteriota;c__Thermoleophilia;o__Solirubrobacterales;f__70-9;g__67-14;s__
	bin.60	1.61142	0.214154	0.210043	1.22748	0.229104	0	0.143801	0	0	0	0	0.271797	Low-salinity	d__Bacteria;p__Actinobacteriota;c__Thermoleophilia;o__Solirubrobacterales;f__Solirubrobacteraceae;g__F1-60-MAGs163;s__
	bin.75	0.560442	0.126526	0.0467099	0.240008	0.0735061	0	0.0420256	0	0	0	0	0.209751	Low-salinity	d__Bacteria;p__Actinobacteriota;c__Thermoleophilia;o__Solirubrobacterales;f__Solirubrobacteraceae;g__F1-60-MAGs163;s__
	bin.46	0	0	0	0	0	0	0	0	0.0846052	0.0450846	0	0.150915	High-salinity	d__Bacteria;p__Bacteroidota;c__Bacteroidia;o__Flavobacteriales;f__Crocinitomicaceae;g__;s__
	bin.12	0	0	0	0	0	0	0	0	0.0250095	0.0212581	0	0.14897	High-salinity	d__Bacteria;p__Bacteroidota;c__Bacteroidia;o__Flavobacteriales;f__Crocinitomicaceae;g__UBA4466;s__
	bin.32	0	0	0	0	0	0.0316121	0.0354328	0	0.0965463	0.0544574	0	0.152582	Euryhaline (High-salinity inclined)	d__Bacteria;p__Bacteroidota;c__Bacteroidia;o__Flavobacteriales;f__Flavobacteriaceae;g__MS024-2A;s__
	bin.113	0	0	0	0	0	0.0879456	0.0104404	0	0.224383	0.252438	0	0.175767	Euryhaline (High-salinity inclined)	d__Bacteria;p__Bacteroidota;c__Bacteroidia;o__Flavobacteriales;f__Flavobacteriaceae;g__UBA724;s__UBA724 sp002723075
	bin.18	0	0	0	0	0	1.49338	0	0	0	0	0	0.155079	Intermediate-salinity	d__Bacteria;p__Bacteroidota;c__Bacteroidia;o__Flavobacteriales;f__Flavobacteriaceae;g__UBA7446;s__
	bin.3	0	0	0	0	0	0	0.0373116	0	0.0981825	0.176891	0	0.211473	High-salinity	d__Bacteria;p__Bacteroidota;c__Bacteroidia;o__Flavobacteriales;f__UA16;g__UA16;s__
	bin.109	0.0769568	0.0216277	0.0930004	0.331118	0.137091	0	0	0	0	0	0	0.150723	Euryhaline (Low-salinity inclined)	d__Bacteria;p__Chloroflexota;c__Chloroflexia;o__Thermomicrobiales;f__UBA6265;g__;s__
	bin.122	0	0	0.29109	0.0118199	0	0	0	0	0	0	0	0.149687	Low-salinity	d__Bacteria;p__Cyanobacteria;c__Cyanobacteriia;o__Cyanobacteriales;f__Microcystaceae;g__Microcystis;s__Microcystis aeruginosa
	bin.52	0	0	0	0	0.0225424	0.498786	0	0.199723	0.0345978	0.0784327	0.172646	0.167909	Euryhaline (Intermediate-salinity inclined)	d__Bacteria;p__Cyanobacteria;c__Cyanobacteriia;o__PCC-6307;f__Cyanobiaceae;g__RCC307;s__RCC307 sp000063525
	bin.124	0	0	0	0	0	0	0	0	0.63951	1.51418	0	0.170609	High-salinity	d__Bacteria;p__Cyanobacteria;c__Cyanobacteriia;o__PCC-6307;f__Cyanobiaceae;g__Synechococcus_C;s__Synechococcus_C sp000230675
	bin.98	0	0	0	0	0	0.129867	0	0	0.245325	0.636181	0	0.222345	High-salinity	d__Bacteria;p__Cyanobacteria;c__Cyanobacteriia;o__PCC-6307;f__Cyanobiaceae;g__Synechococcus_E;s__
	bin.1	0	0	0	0	0.0269415	1.08526	0.0250206	2.5871	0.289875	0.709473	1.80909	0.39199	High-salinity	d__Bacteria;p__Cyanobacteria;c__Cyanobacteriia;o__PCC-6307;f__Cyanobiaceae;g__Synechococcus_E;s__Synechococcus_E sp002724845
	bin.116	0	0	0	0	0.219703	1.04033	0	0.0413522	0.0196012	0.0425726	0	0.187175	Intermediate-salinity	d__Bacteria;p__Cyanobacteria;c__Cyanobacteriia;o__PCC-6307;f__Cyanobiaceae;g__Vulcanococcus;s__
	bin.123	0	0	0	0	0.104272	0.708784	0	0.0603794	0.0234338	0.049886	0	0.17705	Intermediate-salinity	d__Bacteria;p__Cyanobacteria;c__Cyanobacteriia;o__PCC-6307;f__Cyanobiaceae;g__Vulcanococcus;s__Vulcanococcus sp000179255
	bin.127	0	0	0	0	0	0	0	0	0.0363946	0.0790139	0	0.148628	High-salinity	d__Bacteria;p__Desulfobacterota_B;c__Binatia;o__UBA12015;f__;g__;s__
	bin.37	0	0	0	0	0	0	0	0	0	0.39109	0	0.148609	High-salinity	d__Bacteria;p__Firmicutes;c__Bacilli;o__Bacillales;f__Bacillaceae;g__Bacillus;s__Bacillus atrophaeus
	bin.59	0.404541	0.0488899	0	0	0	0	0	0	0	0	0	0.150617	Low-salinity	d__Bacteria;p__Gemmatimonadota;c__Gemmatimonadetes;o__Gemmatimonadales;f__Gemmatimonadaceae;g__Gemmatimonas;s__
	bin.22	0	0	0	0	1.05236	0	0	0	0	0	0	0.159474	Intermediate-salinity	d__Bacteria;p__Gemmatimonadota;c__Gemmatimonadetes;o__SG8-23;f__UBA6960;g__;s__
	bin.130	0	0	0	0	0	0	0	0	0.0292243	0.0402642	0	0.14924	High-salinity	d__Bacteria;p__Margulisbacteria;c__Marinamargulisbacteria;o__UBA817;f__UBA817;g__UBA817;s__
	bin.66	0	0	0	0	0.663485	0	0	0	0	0	0	0.149905	Intermediate-salinity	d__Bacteria;p__Myxococcota;c__Bradimonadia;o__UBA7976;f__;g__;s__
	bin.78	0	0	0	0	0	0	0	0.352262	0.00172621	0	0	0.148735	High-salinity	d__Bacteria;p__Myxococcota;c__UBA9042;o__PHBI01;f__;g__;s__
	bin.77	0	0	0	0	1.91723	0	0.0788131	0	0	0	0	0.159458	Intermediate-salinity	d__Bacteria;p__Planctomycetota;c__Phycisphaerae;o__Phycisphaerales;f__SM1A02;g__;s__
	bin.33	0	0	0	0	0	0	0	0	0.0551889	0.138129	0	0.149652	High-salinity	d__Bacteria;p__Planctomycetota;c__Planctomycetes;o__Pirellulales;f__Pirellulaceae;g__Mariniblastus;s__
	bin.80	0	0	0	0	0	0	0	0.0129949	0.0782944	0.218365	0	0.157383	High-salinity	d__Bacteria;p__Planctomycetota;c__Planctomycetes;o__Pirellulales;f__Pirellulaceae;g__Rubripirellula;s__
	bin.5	0	0	0	0	0	0	0	0.195696	0.0120131	0.0208864	0.0510207	0.150306	High-salinity	d__Bacteria;p__Planctomycetota;c__Planctomycetes;o__Pirellulales;f__Pirellulaceae;g__UBA721;s__UBA721 sp002717145
	bin.36	0	0	0	0	0.234487	0	0.756958	0	0	0	0	0.138386	Intermediate-salinity	d__Bacteria;p__Planctomycetota;c__Planctomycetes;o__Pirellulales;f__UBA1268;g__;s__
	bin.72	0.0677558	0.00809243	0.0532828	1.46202	0.0810312	0	0.0196399	0	0	0	0	0.160493	Low-salinity	d__Bacteria;p__Planctomycetota;c__Planctomycetes;o__Pirellulales;f__UBA1268;g__;s__
	bin.120	0	0	0	0	0.823031	0	0	0	0	0	0	0.163721	Intermediate-salinity	d__Bacteria;p__Planctomycetota;c__Planctomycetes;o__Planctomycetales;f__Planctomycetaceae;g__;s__
	bin.64	0	0	0	0	0.549573	0	0	0	0	0	0	0.148624	Intermediate-salinity	d__Bacteria;p__Planctomycetota;c__Planctomycetes;o__Planctomycetales;f__Planctomycetaceae;g__SXXK01;s__
	bin.129	0	0	0	0	0	0	0	0.179352	0.0771914	0.14571	0.185916	0.150015	High-salinity	d__Bacteria;p__Planctomycetota;c__UBA8108;o__UBA1146;f__UBA1146;g__UBA12191;s__
	bin.68	0	0	0	0	0.452601	0	0.402621	0	0	0	0	0.150298	Intermediate-salinity	d__Bacteria;p__Proteobacteria;c__Alphaproteobacteria;o__Bin95;f__Bin95;g__;s__
	bin.81	0.110435	0.0223582	0.0628271	1.7098	0.0223085	0	0	0	0	0	0	0.203957	Low-salinity	d__Bacteria;p__Proteobacteria;c__Alphaproteobacteria;o__Caulobacterales;f__Caulobacteraceae;g__Phenylobacterium;s__
	bin.2	0	0	0	0	0.00832642	0	0.0284261	0.0321766	0.045982	0.0943463	0	0.153836	High-salinity	d__Bacteria;p__Proteobacteria;c__Alphaproteobacteria;o__Puniceispirillales;f__Puniceispirillaceae;g__;s__
	bin.56	0	0	0	0	0	0	0	0.0715494	0.139586	0.250933	0.0422093	0.157759	High-salinity	d__Bacteria;p__Proteobacteria;c__Alphaproteobacteria;o__Puniceispirillales;f__Puniceispirillaceae;g__HIMB100;s__HIMB100 sp002700485
	bin.44	0	0	0	0	0.0162414	0	0.0279341	0.320135	0.0517556	0.102818	0.101284	0.156551	High-salinity	d__Bacteria;p__Proteobacteria;c__Alphaproteobacteria;o__Puniceispirillales;f__Puniceispirillaceae;g__UBA8309;s__UBA8309 sp002695585
	bin.24	0	0	0	0	0.437074	0	0.155969	0	0	0	0	0.149764	Intermediate-salinity	d__Bacteria;p__Proteobacteria;c__Alphaproteobacteria;o__Rhizobiales;f__Beijerinckiaceae;g__28-YEA-48;s__
	bin.115	0.2243	0.0547585	0.27716	0.63392	0.13996	0	0.0371298	0	0	0	0	0.149135	Low-salinity	d__Bacteria;p__Proteobacteria;c__Alphaproteobacteria;o__Rhizobiales;f__Beijerinckiaceae;g__Methylocystis;s__
	bin.39	0.044695	0.0945332	0.104783	0.0149394	0.0455812	0.00671932	0	0	0	0	0	0.149551	Low-salinity	d__Bacteria;p__Proteobacteria;c__Alphaproteobacteria;o__Rhizobiales;f__Beijerinckiaceae;g__Methylocystis;s__Methylocystis sp002412985
	bin.58	0	0	0	0	0.0452354	0.0191966	0.322005	0.0387585	0.131806	0.235238	0	0.221682	Euryhaline (Intermediate-salinity inclined)	d__Bacteria;p__Proteobacteria;c__Alphaproteobacteria;o__Rhodobacterales;f__Rhodobacteraceae;g__HIMB11;s__
	bin.23	0	0	0	0	0.0608788	0	0.0992139	0.0522679	0.0982769	0.161917	0	0.17062	Euryhaline (High-salinity inclined)	d__Bacteria;p__Proteobacteria;c__Alphaproteobacteria;o__Rhodobacterales;f__Rhodobacteraceae;g__LFER01;s__LFER01 sp001510135
	bin.55	0	0	0	0	0	0.112918	0.0885041	0.0235626	0.0289096	0.0715666	0	0.151445	Intermediate-salinity	d__Bacteria;p__Proteobacteria;c__Alphaproteobacteria;o__Rhodobacterales;f__Rhodobacteraceae;g__Marinibacterium;s__
	bin.100	0	0	0	0	1.46965	0.00509893	1.03941	0	0	0	0	0.188871	Intermediate-salinity	d__Bacteria;p__Proteobacteria;c__Alphaproteobacteria;o__Rhodobacterales;f__Rhodobacteraceae;g__Marivivens;s__
	bin.51	0	0	0	0	0.0485708	0.025456	0.36682	0	0.00273418	0	0	0.1493	Intermediate-salinity	d__Bacteria;p__Proteobacteria;c__Alphaproteobacteria;o__Rhodobacterales;f__Rhodobacteraceae;g__Roseicyclus;s__
	bin.13	0	0	0	0	0.265414	0	0.28354	0	0	0	0	0.151866	Intermediate-salinity	d__Bacteria;p__Proteobacteria;c__Alphaproteobacteria;o__Rhodobacterales;f__Rhodobacteraceae;g__UBA9554;s__
	bin.84	0.0315828	0	0	0	0.482631	0	0.283594	0	0	0	0	0.16455	Intermediate-salinity	d__Bacteria;p__Proteobacteria;c__Alphaproteobacteria;o__Sphingomonadales;f__Sphingomonadaceae;g__Altererythrobacter;s__
	bin.86	0	0	0	0	0	0	0	0	0.06705	0.0101148	0.0560217	0.161899	High-salinity	d__Bacteria;p__Proteobacteria;c__Alphaproteobacteria;o__TMED109;f__TMED109;g__;s__
	bin.21	0	0	0	0	0.992266	0	0	0	0	0	0	0.151181	Intermediate-salinity	d__Bacteria;p__Proteobacteria;c__Gammaproteobacteria;o__Burkholderiales;f__Burkholderiaceae;g__;s__
	bin.87	0.0691858	0.018047	0.0151874	1.08528	0	0	0	0	0	0	0	0.153807	Low-salinity	d__Bacteria;p__Proteobacteria;c__Gammaproteobacteria;o__Burkholderiales;f__Burkholderiaceae;g__;s__
	bin.31	0.30718	0.347047	0.0378289	0.0274322	0.162129	0	0.0370457	0	0	0	0	0.189619	Euryhaline (Low-salinity inclined)	d__Bacteria;p__Proteobacteria;c__Gammaproteobacteria;o__Burkholderiales;f__Burkholderiaceae;g__Limnohabitans;s__
	bin.125	0.341079	0.75327	0.0176876	0.0427303	0.0470653	0	0.0432914	0	0	0	0	0.215073	Low-salinity	d__Bacteria;p__Proteobacteria;c__Gammaproteobacteria;o__Burkholderiales;f__Burkholderiaceae;g__Limnohabitans;s__Limnohabitans sp003063665
	bin.93	0.0239082	0.29299	0.106082	0	0.0359524	0	0	0	0	0	0	0.156415	Low-salinity	d__Bacteria;p__Proteobacteria;c__Gammaproteobacteria;o__Burkholderiales;f__Burkholderiaceae;g__Polynucleobacter;s__
	bin.131	0.394079	0.0820341	0.00705547	0	0	0	0	0	0	0	0	0.156505	Low-salinity	d__Bacteria;p__Proteobacteria;c__Gammaproteobacteria;o__Burkholderiales;f__Burkholderiaceae;g__Rhodoferax;s__
	bin.128	0	0	0	0	0.0142083	0	0.666193	0	0	0	0	0.151287	Intermediate-salinity	d__Bacteria;p__Proteobacteria;c__Gammaproteobacteria;o__Burkholderiales;f__Burkholderiaceae;g__RS62;s__
	bin.38	0	0	0	0	0.153506	0	0.893618	0	0	0	0	0.169089	Intermediate-salinity	d__Bacteria;p__Proteobacteria;c__Gammaproteobacteria;o__Burkholderiales;f__Burkholderiaceae;g__RS62;s__
	bin.49	0	0	0	0	1.23521	0	0.511587	0	0	0	0	0.150412	Intermediate-salinity	d__Bacteria;p__Proteobacteria;c__Gammaproteobacteria;o__Burkholderiales;f__Burkholderiaceae;g__RS62;s__
	bin.117	0	0	0	0	0.397755	0	0.161835	0	0	0	0	0.149503	Intermediate-salinity	d__Bacteria;p__Proteobacteria;c__Gammaproteobacteria;o__Burkholderiales;f__Burkholderiaceae;g__UBA2463;s__
	bin.6	0.0128067	0.14274	0.248533	0.0747236	0.0523038	0	0	0	0	0	0	0.146452	Low-salinity	d__Bacteria;p__Proteobacteria;c__Gammaproteobacteria;o__Burkholderiales;f__Burkholderiaceae;g__UBA3064;s__UBA3064 sp005787245
	bin.102	0	0	0.262623	0.31133	0.0449342	0	0	0	0	0	0	0.149051	Low-salinity	d__Bacteria;p__Proteobacteria;c__Gammaproteobacteria;o__Burkholderiales;f__Gallionellaceae;g__Nitrotoga;s__
	bin.45	1.10189	0.432092	0.0716232	0.0144642	0.0513477	0	0.0408532	0	0	0	0	0.159333	Low-salinity	d__Bacteria;p__Proteobacteria;c__Gammaproteobacteria;o__Burkholderiales;f__Rhodocyclaceae;g__Paddy-1;s__
	bin.82	0.588362	0.23048	0.0838609	0.020658	0.0431248	0	0.0734945	0	0	0	0	0.165917	Low-salinity	d__Bacteria;p__Proteobacteria;c__Gammaproteobacteria;o__Burkholderiales;f__Rhodocyclaceae;g__Paddy-1;s__
	bin.96	0	0	0	0	0	0	0	0.0731105	0.00121661	0	0.29456	0.150002	High-salinity	d__Bacteria;p__Proteobacteria;c__Gammaproteobacteria;o__Enterobacterales;f__Alteromonadaceae;g__Alteromonas;s__Alteromonas abrolhosensis
	bin.126	0	0	0	0	0.0143243	0	0	0.240864	0.00850146	0.0143419	0.0247123	0.148601	High-salinity	d__Bacteria;p__Proteobacteria;c__Gammaproteobacteria;o__Ga0077536;f__Ga0077536;g__;s__
	bin.28	0	0	0	0	0.114116	0	0.0697474	0.0156827	0.0232831	0.0388113	0	0.150477	Intermediate-salinity	d__Bacteria;p__Proteobacteria;c__Gammaproteobacteria;o__Ga0077536;f__Ga0077536;g__;s__
	bin.88	0	0	0	0	0.016012	0	0.751667	0	0	0	0	0.150728	Intermediate-salinity	d__Bacteria;p__Proteobacteria;c__Gammaproteobacteria;o__Ga0077536;f__Ga0077536;g__;s__
	bin.74	0	0	0	0	0	0	0	0	0.0676446	0.0846214	0	0.152333	High-salinity	d__Bacteria;p__Proteobacteria;c__Gammaproteobacteria;o__Ga0077536;f__Ga0077536;g__UBA4457;s__
	bin.4	0	0	0	0	0	0	0	0	0.0765139	0.0164253	0	0.157799	High-salinity	d__Bacteria;p__Proteobacteria;c__Gammaproteobacteria;o__GCA-002705445;f__GCA-002716945;g__;s__
	bin.25	0	0	0	0	0	0	0.0248572	0.133297	0.0178069	0.0325739	0.0093828	0.149406	High-salinity	d__Bacteria;p__Proteobacteria;c__Gammaproteobacteria;o__HK1;f__HK1;g__;s__
	bin.119	0.0663697	0.0236905	0.0129531	0	0.0497197	0	0.0737204	0.24915	0.0362583	0.0605607	0.0664312	0.163007	High-salinity	d__Bacteria;p__Proteobacteria;c__Gammaproteobacteria;o__Immundisolibacterales;f__Immundisolibacteraceae;g__Immundisolibacter;s__
	bin.34	0	0	0	0	0.0160538	0	0.0236855	0.134317	0.0219678	0.0460219	0	0.153265	High-salinity	d__Bacteria;p__Proteobacteria;c__Gammaproteobacteria;o__Pseudomonadales;f__HTCC2089;g__UBA9659;s__
	bin.8	0	0	0	0	0.470329	0	0.571874	0	0	0	0	0.150775	Intermediate-salinity	d__Bacteria;p__Proteobacteria;c__Gammaproteobacteria;o__Pseudomonadales;f__Pseudohongiellaceae;g__;s__
	bin.76	0	0	0	0	0.67251	0	0.0130589	0	0	0	0	0.148048	Intermediate-salinity	d__Bacteria;p__Proteobacteria;c__Gammaproteobacteria;o__Pseudomonadales;f__Pseudohongiellaceae;g__UBA9145;s__
	bin.97	0	0	0	0	0	0	0	0	0.219906	0.0692344	0.027281	0.209996	High-salinity	d__Bacteria;p__Proteobacteria;c__Gammaproteobacteria;o__SAR86;f__SAR86;g__GCA-2707915;s__GCA-2707915 sp003212335
	bin.16	0	0	0	0	0	0	0	0.0243527	0.157689	0.0777707	0.0578536	0.209193	High-salinity	d__Bacteria;p__Proteobacteria;c__Gammaproteobacteria;o__UBA11654;f__UBA11654;g__UBA11654;s__
	bin.26	0	0	0	0	0.209917	0	0.521728	0	0	0	0	0.150737	Intermediate-salinity	d__Bacteria;p__Verrucomicrobiota;c__Verrucomicrobiae;o__Opitutales;f__Opitutaceae;g__Cephaloticoccus;s__
	bin.99	0	0	0	0	0.015051	0	0.0440697	0.123984	0.0629452	0.111599	0.132817	0.154006	High-salinity	d__Bacteria;p__Verrucomicrobiota;c__Verrucomicrobiae;o__Pedosphaerales;f__AAA164-E04;g__UBA7971;s__UBA7971 sp002686885
	bin.41	0	0	0	0	0.0113245	0	0.021007	0.340505	0.0472114	0.0946934	0.248974	0.162553	High-salinity	d__Bacteria;p__Verrucomicrobiota;c__Verrucomicrobiae;o__Pedosphaerales;f__UBA1096;g__UBA1096;s__UBA1096 sp002453165
	bin.10	0.161062	0.0746146	0.0115516	0	0.035325	0	0.0336272	0.0316705	0.0117938	0	0	0.155509	Low-salinity	d__Bacteria;p__Verrucomicrobiota;c__Verrucomicrobiae;o__Pedosphaerales;f__UBA9464;g__SXXZ01;s__
	bin.111	0	0	0	1.77222	0	0	0	0	0	0	0	0.159227	Low-salinity	d__Bacteria;p__Verrucomicrobiota;c__Verrucomicrobiae;o__Verrucomicrobiales;f__Akkermansiaceae;g__UBA1315;s__
	bin.114	0	0	0	0	0	0	0	0.0145578	0.0626831	0.0392843	0.122993	0.152609	High-salinity	d__Bacteria;p__Verrucomicrobiota;c__Verrucomicrobiae;o__Verrucomicrobiales;f__DEV007;g__EC70;s__
	unmapped	89.1843	91.4288	96.0801	80.6615	78.3279	92.3793	84.5625	93.5172	92.0524	89.1383	95.7297	78.2108	NA	NA

## Sheet: Suppl. TableS6
	Suppl. Table S6. Taxonomic annotation results based on metagenomic contigs and Shannon-Wiener diversity indices
	The order of taxonomic ranks was as follows: domain; phylum; class; order; family; genus; species.
	The relative abundance of a particular species is represented as the percentage of its sequence in each sample, ranked in descending order from high to low.
	Sample ID	Relative abundance (%)	Number of contigs	Taxonomy ID of NCBI	NCBI taxonomy		Sample ID	Shannon diversity index
	PR1	5.31473	1665	1678129	Bacteria;Pseudomonadota;Betaproteobacteria;Burkholderiales;Comamonadaceae;Limnohabitans;Limnohabitans sp. 103DPR2;		PR1	5.40884
	PR1	2.75792	864	1379270	Bacteria;Gemmatimonadota;Gemmatimonadetes;Gemmatimonadales;Gemmatimonadaceae;Gemmatimonas;Gemmatimonas phototrophica;		PR2	4.44181
	PR1	1.80031	564	1678128	Bacteria;Pseudomonadota;Betaproteobacteria;Burkholderiales;Comamonadaceae;Limnohabitans;Limnohabitans sp. 63ED37-2;		PR3	4.5062
	PR1	1.27043	398	1431246	Bacteria;Actinomycetota;Actinomycetes;Mycobacteriales;Mycobacteriaceae;Mycolicibacterium;Mycolicibacterium anyangense;		PR4	5.15736
	PR1	1.25128	392	1751046	Bacteria;Pseudomonadota;Betaproteobacteria;Rhodocyclales;Fluviibacteraceae;Fluviibacter;Fluviibacter phosphoraccumulans;		PR5	5.99552
	PR1	1.07891	338	2949664	Bacteria;Actinomycetota;Thermoleophilia;Solirubrobacterales;Paraconexibacteraceae;Paraconexibacter;Paraconexibacter antarcticus;		PR6	5.0506
	PR1	1.03422	324	2884022	Bacteria;Actinomycetota;Thermoleophilia;Solirubrobacterales;Capillimicrobiaceae;Capillimicrobium;Capillimicrobium parvum;		PR7	5.96116
	PR1	0.967186	303	94132	Bacteria;Pseudomonadota;Betaproteobacteria;Burkholderiales;Comamonadaceae;Ramlibacter;Ramlibacter tataouinensis;		PR8	5.82617
	PR1	0.909729	285	2676077	Bacteria;Pseudomonadota;Alphaproteobacteria;Sphingomonadales;Sphingomonadaceae;Sphingobium;Sphingobium sp. CAP-1;		PR9	5.74571
	PR1	0.782048	245	496014	Bacteria;Actinomycetota;Rubrobacteria;Rubrobacterales;Baekduiaceae;Baekduia;Baekduia soli;		PR10	5.14001
	PR1	0.730976	229	2997333	Bacteria;Actinomycetota;Rubrobacteria;Rubrobacterales;Baekduiaceae;Baekduia;Baekduia sp. 0141_2;		PR11	4.84326
	PR1	0.663943	208	191495	Bacteria;Actinomycetota;Thermoleophilia;Solirubrobacterales;Conexibacteraceae;Conexibacter;Conexibacter woesei;
	PR1	0.641599	201	2082188	Bacteria;Pseudomonadota;Alphaproteobacteria;Sphingomonadales;Sphingomonadaceae;Sphingobium;Sphingobium sp. YG1;
	PR1	0.635215	199	1176536	Bacteria;Pseudomonadota;Alphaproteobacteria;Sphingomonadales;Sphingomonadaceae;Novosphingobium;Novosphingobium ginsenosidimutans;
	PR1	0.600102	188	2571749	Bacteria;Pseudomonadota;Alphaproteobacteria;Sphingomonadales;Sphingomonadaceae;Novosphingobium;Novosphingobium sp. EMRT-2;
	PR1	0.478805	150	296544	Bacteria;Pseudomonadota;Alphaproteobacteria;Sphingomonadales;Sphingomonadaceae;Sphingomonas;Sphingomonas bisphenolicum;
	PR1	0.475613	149	173480	Bacteria;Gemmatimonadota;Gemmatimonadetes;Gemmatimonadales;Gemmatimonadaceae;Gemmatimonas;Gemmatimonas aurantiaca;
	PR1	0.469229	147	135719	Bacteria;Pseudomonadota;Alphaproteobacteria;Sphingomonadales;Sphingomonadaceae;Sphingobium;Sphingobium amiense;
	PR1	0.402196	126	2732249	Bacteria;Gemmatimonadota;Gemmatimonadetes;Gemmatimonadales;Gemmatimonadaceae;Gemmatimonas;Gemmatimonas groenlandica;
	PR1	0.399004	125	1799	Bacteria;Actinomycetota;Actinomycetes;Mycobacteriales;Mycobacteriaceae;Mycolicibacterium;Mycolicibacterium aichiense;
	PR1	0.39262	123	48935	Bacteria;Pseudomonadota;Alphaproteobacteria;Sphingomonadales;Sphingomonadaceae;Novosphingobium;Novosphingobium aromaticivorans;
	PR1	0.389428	122	1534349	Bacteria;Actinomycetota;Actinomycetes;Mycobacteriales;Mycobacteriaceae;Mycolicibacterium;Mycolicibacterium helvum;
	PR1	0.37666	118	13690	Bacteria;Pseudomonadota;Alphaproteobacteria;Sphingomonadales;Sphingomonadaceae;Sphingobium;Sphingobium yanoikuyae;
	PR1	0.3607	113	121428	Bacteria;Pseudomonadota;Alphaproteobacteria;Sphingomonadales;Sphingomonadaceae;Sphingobium;Sphingobium xenophagum;
	PR1	0.357508	112	1843368	Bacteria;Pseudomonadota;Alphaproteobacteria;Sphingomonadales;Sphingomonadaceae;Sphingobium;Sphingobium sp. RAC03;
	PR1	0.347932	109	1484693	Bacteria;Pseudomonadota;Betaproteobacteria;Burkholderiales;Comamonadaceae;Rhodoferax;Rhodoferax saidenbachensis;
	PR1	0.338355	106	29539	Bacteria;Actinomycetota;Thermoleophilia;Thermoleophilales;Thermoleophilaceae;Thermoleophilum;Thermoleophilum album;
	PR1	0.335163	105	2937800	Bacteria;Actinomycetota;Thermoleophilia;Solirubrobacterales;Conexibacteraceae;Conexibacter;Conexibacter sp. S30A1;
	PR1	0.328779	103	1534348	Bacteria;Actinomycetota;Actinomycetes;Mycobacteriales;Mycobacteriaceae;Mycolicibacterium;Mycolicibacterium sarraceniae;
	PR1	0.287283	90	1545728	Bacteria;Actinomycetota;Actinomycetes;Mycobacteriales;Mycobacteriaceae;Mycobacterium;Mycobacterium sp. EPa45;
	PR1	0.287283	90	2930091	Bacteria;Pseudomonadota;Alphaproteobacteria;Sphingomonadales;Sphingomonadaceae;Sphingobium;Sphingobium sp. AntQ-1;
	PR1	0.284091	89	2527691	Bacteria;Pseudomonadota;Betaproteobacteria;Burkholderiales;Comamonadaceae;Rhodoferax;Rhodoferax aquaticus;
	PR1	0.280899	88	2752316	Bacteria;Pseudomonadota;Betaproteobacteria;Burkholderiales;Comamonadaceae;Rhodoferax;Rhodoferax sp. AJA081-3;
	PR1	0.274515	86	2741720	Bacteria;Pseudomonadota;Betaproteobacteria;Burkholderiales;Comamonadaceae;Rhodoferax;Rhodoferax sp. BAB1;
	PR1	0.271323	85	2509614	Bacteria;Pseudomonadota;Betaproteobacteria;Burkholderiales;Comamonadaceae;Rhodoferax;Rhodoferax sediminis;
	PR1	0.268131	84	1550733	Bacteria;Pseudomonadota;Alphaproteobacteria;Sphingomonadales;Sphingomonadaceae;Aquisediminimonas;Aquisediminimonas profunda;
	PR1	0.261747	82	34073	Bacteria;Pseudomonadota;Betaproteobacteria;Burkholderiales;Comamonadaceae;Variovorax;Variovorax paradoxus;
	PR1	0.248979	78	1842727	Bacteria;Pseudomonadota;Betaproteobacteria;Burkholderiales;Comamonadaceae;Rhodoferax;Rhodoferax koreense;
	PR1	0.242594	76	2937801	Bacteria;Actinomycetota;Thermoleophilia;Solirubrobacterales;Conexibacteraceae;Conexibacter;Conexibacter sp. DBS9H8;
	PR1	0.239402	75	2866311	Bacteria;Verrucomicrobiota;Opitutae;Puniceicoccales;Puniceicoccaceae;Ruficoccus;Ruficoccus sp. ZRK36;
	PR1	0.23621	74	2711231	Bacteria;Verrucomicrobiota;Verrucomicrobiae;Verrucomicrobiales;Verrucomicrobiaceae;Roseimicrobium;Roseimicrobium sp. ORNL1;
	PR1	0.233018	73	2822760	Bacteria;Pseudomonadota;Betaproteobacteria;Burkholderiales;Comamonadaceae;Rhodoferax;Rhodoferax sp. PAMC 29310;
	PR1	0.226634	71	1751150	Bacteria;Pseudomonadota;Betaproteobacteria;Burkholderiales;Comamonadaceae;Limnohabitans;Limnohabitans sp. MORI2;
	PR1	0.226634	71	1884907	Bacteria;Actinomycetota;Actinomycetes;Candidatus Nanopelagicales;Candidatus Nanopelagicaceae;Candidatus Planktophila;Candidatus Planktophila vernalis;
	PR1	0.226634	71	2651974	Bacteria;Pseudomonadota;Betaproteobacteria;Burkholderiales;Comamonadaceae;Hydrogenophaga;Hydrogenophaga sp. BPS33;
	PR1	0.213866	67	2986281	Bacteria;Pseudomonadota;Betaproteobacteria;Burkholderiales;Comamonadaceae;Limnohabitans;Limnohabitans sp. TEGF004;
	PR1	0.207482	65	1016987	Bacteria;Pseudomonadota;Alphaproteobacteria;Sphingomonadales;Sphingomonadaceae;Novosphingobium;Novosphingobium sp. THN1;
	PR1	0.20429	64	296591	Bacteria;Pseudomonadota;Betaproteobacteria;Burkholderiales;Comamonadaceae;Polaromonas;Polaromonas sp. JS666;
	PR1	0.20429	64	2733867	Bacteria;Pseudomonadota;Alphaproteobacteria;Sphingomonadales;Sphingomonadaceae;Sphingobium;Sphingobium sp. KCTC 72723;
	PR1	0.197906	62	47421	Bacteria;Pseudomonadota;Betaproteobacteria;Burkholderiales;Comamonadaceae;Hydrogenophaga;Hydrogenophaga pseudoflava;
	PR1	0.197906	62	192843	Bacteria;Pseudomonadota;Betaproteobacteria;Burkholderiales;Comamonadaceae;Rhodoferax;Rhodoferax ferrireducens;
	PR1	0.191522	60	2780074	Bacteria;Pseudomonadota;Alphaproteobacteria;Sphingomonadales;Sphingomonadaceae;Novosphingobium;Novosphingobium sp. ES2-1;
	PR1	0.185138	58	134	Bacteria;Pseudomonadota;Alphaproteobacteria;Hyphomicrobiales;Methylocystaceae;Methylocystis;Methylocystis parvus;
	PR1	0.181946	57	395922	Bacteria;Verrucomicrobiota;Opitutae;Puniceicoccales;Puniceicoccaceae;Coraliomargarita;Coraliomargarita akajimensis;
	PR1	0.175562	55	2798804	Bacteria;Pseudomonadota;Betaproteobacteria;Burkholderiales;Comamonadaceae;Rhodoferax;Rhodoferax sp. MIZ03;
	PR1	0.175562	55	2986280	Bacteria;Pseudomonadota;Betaproteobacteria;Burkholderiales;Comamonadaceae;Limnohabitans;Limnohabitans sp. INBF002;
	PR1	0.17237	54	1144307	Bacteria;Pseudomonadota;Alphaproteobacteria;Sphingomonadales;Sphingomonadaceae;Sphingobium;Sphingobium sp. AP49;
	PR1	0.165986	52	81479	Bacteria;Pseudomonadota;Betaproteobacteria;Burkholderiales;Comamonadaceae;Rhodoferax;Rhodoferax antarcticus;
	PR1	0.162794	51	216465	Bacteria;Pseudomonadota;Betaproteobacteria;Burkholderiales;Comamonadaceae;Polaromonas;Polaromonas naphthalenivorans;
	PR1	0.162794	51	1838286	Bacteria;Verrucomicrobiota;Opitutae;Opitutales;Opitutaceae;Lacunisphaera;Lacunisphaera limnophila;
	PR1	0.15641	49	2806347	Bacteria;Pseudomonadota;Betaproteobacteria;Burkholderiales;Comamonadaceae;Hydrogenophaga;Hydrogenophaga sp. SL48;
	PR1	0.153218	48	2736649	Bacteria;Actinomycetota;Actinomycetes;Mycobacteriales;Mycobacteriaceae;Mycolicibacterium;Mycolicibacterium mengxianglii;
	PR1	0.150026	47	1792	Bacteria;Actinomycetota;Actinomycetes;Mycobacteriales;Mycobacteriaceae;Mycolicibacterium;Mycolicibacterium chitae;
	PR1	0.150026	47	2716225	Bacteria;Pseudomonadota;Betaproteobacteria;Burkholderiales;Comamonadaceae;Hydrogenophaga;Hydrogenophaga crocea;
	PR1	0.146834	46	65656	Bacteria;Pseudomonadota;Betaproteobacteria;Burkholderiales;Comamonadaceae;Hydrogenophaga;Hydrogenophaga taeniospiralis;
	PR1	0.143641	45	391953	Bacteria;Pseudomonadota;Betaproteobacteria;Burkholderiales;Sphaerotilaceae;Aquincola;Aquincola tertiaricarbonis;
	PR1	0.140449	44	3037797	Bacteria;Pseudomonadota;Betaproteobacteria;Burkholderiales;Sphaerotilaceae;Piscinibacter;Piscinibacter sp. XHJ-5;
	PR1	0.137257	43	1797	Bacteria;Actinomycetota;Actinomycetes;Mycobacteriales;Mycobacteriaceae;Mycolicibacterium;Mycolicibacterium thermoresistibile;
	PR1	0.137257	43	164608	Bacteria;Pseudomonadota;Alphaproteobacteria;Sphingomonadales;Sphingomonadaceae;Novosphingobium;Novosphingobium sp. KA1;
	PR1	0.137257	43	212767	Bacteria;Actinomycetota;Actinomycetes;Mycobacteriales;Mycobacteriaceae;Mycobacterium;Mycobacterium sp. JS623;
	PR1	0.134065	42	434010	Bacteria;Pseudomonadota;Betaproteobacteria;Burkholderiales;Comamonadaceae;Hydrogenophaga;Hydrogenophaga sp. PBL-H3;
	PR1	0.134065	42	2109914	Bacteria;Pseudomonadota;Betaproteobacteria;Burkholderiales;Comamonadaceae;Ottowia;Ottowia oryzae;
	PR1	0.124489	39	28047	Bacteria;Actinomycetota;Actinomycetes;Mycobacteriales;Mycobacteriaceae;Mycolicibacterium;Mycolicibacterium confluentis;
	PR1	0.124489	39	332055	Bacteria;Pseudomonadota;Alphaproteobacteria;Sphingomonadales;Sphingomonadaceae;Sphingobium;Sphingobium indicum;
	PR1	0.124489	39	2862869	Bacteria;Verrucomicrobiota;Opitutae;Opitutales;Opitutaceae;Horticoccus;Horticoccus luteus;
	PR1	0.118105	37	1771	Bacteria;Actinomycetota;Actinomycetes;Mycobacteriales;Mycobacteriaceae;Mycolicibacterium;Mycolicibacterium phlei;
	PR1	0.118105	37	39695	Bacteria;Actinomycetota;Actinomycetes;Mycobacteriales;Mycobacteriaceae;Mycolicibacterium;Mycolicibacterium tokaiense;
	PR1	0.118105	37	2806262	Bacteria;Pseudomonadota;Betaproteobacteria;Burkholderiales;Comamonadaceae;Hydrogenophaga;Hydrogenophaga sp. YM1;
	PR1	0.114913	36	1793	Bacteria;Actinomycetota;Actinomycetes;Mycobacteriales;Mycobacteriaceae;Mycolicibacterium;Mycolicibacterium fallax;
	PR1	0.114913	36	444597	Bacteria;Actinomycetota;Actinomycetes;Mycobacteriales;Mycobacteriaceae;Mycolicibacterium;Mycolicibacterium insubricum;
	PR1	0.111721	35	482462	Bacteria;Actinomycetota;Actinomycetes;Mycobacteriales;Mycobacteriaceae;Mycobacterium;Mycobacterium dioxanotrophicus;
	PR1	0.111721	35	2576891	Bacteria;Verrucomicrobiota;Opitutae;Opitutales;Opitutaceae;Nibricoccus;Nibricoccus aquaticus;
	PR1	0.108529	34	120107	Bacteria;Pseudomonadota;Alphaproteobacteria;Sphingomonadales;Sphingomonadaceae;Sphingobium;Sphingobium cloacae;
	PR1	0.105337	33	46429	Bacteria;Pseudomonadota;Alphaproteobacteria;Sphingomonadales;Sphingomonadaceae;Sphingobium;Sphingobium chlorophenolicum;
	PR1	0.105337	33	80878	Bacteria;Pseudomonadota;Betaproteobacteria;Burkholderiales;Comamonadaceae;Acidovorax;Acidovorax temperans;
	PR1	0.105337	33	358220	Bacteria;Pseudomonadota;Betaproteobacteria;Burkholderiales;Comamonadaceae;Acidovorax;Acidovorax sp. KKS102;
	PR1	0.105337	33	795665	Bacteria;Pseudomonadota;Betaproteobacteria;Burkholderiales;Comamonadaceae;Hydrogenophaga;Hydrogenophaga sp. PBC;
	PR1	0.105337	33	1855519	Bacteria;Pseudomonadota;Alphaproteobacteria;Sphingomonadales;Sphingomonadaceae;Sphingobium;Sphingobium sp. EP60837;
	PR1	0.105337	33	2885079	Bacteria;Pseudomonadota;Alphaproteobacteria;Hyphomicrobiales;Methylocystaceae;Methylocystis;Methylocystis sp. SS37A-Re;
	PR1	0.105337	33	2970925	Bacteria;Pseudomonadota;Alphaproteobacteria;Sphingomonadales;Sphingomonadaceae;Sphingobium;Sphingobium sp. JS3065;
	PR1	0.102145	32	46351	Bacteria;Actinomycetota;Actinomycetes;Mycobacteriales;Mycobacteriaceae;Mycolicibacterium;Mycolicibacterium hassiacum;
	PR1	0.102145	32	85968	Bacteria;Actinomycetota;Actinomycetes;Mycobacteriales;Mycobacteriaceae;Mycolicibacterium;Mycolicibacterium brumae;
	PR1	0.102145	32	110539	Bacteria;Actinomycetota;Actinomycetes;Mycobacteriales;Mycobacteriaceae;Mycolicibacterium;Mycolicibacterium vanbaalenii;
	PR1	0.102145	32	758802	Bacteria;Actinomycetota;Actinomycetes;Mycobacteriales;Mycobacteriaceae;Mycolicibacterium;Mycolicibacterium litorale;
	PR1	0.102145	32	946333	Bacteria;Pseudomonadota;Betaproteobacteria;Burkholderiales;NA;Rhizobacter;Rhizobacter gummiphilus;
	PR1	0.102145	32	1842533	Bacteria;Pseudomonadota;Betaproteobacteria;Burkholderiales;Comamonadaceae;Acidovorax;Acidovorax sp. RAC01;
	PR1	0.102145	32	1842537	Bacteria;Pseudomonadota;Betaproteobacteria;Burkholderiales;Comamonadaceae;Hydrogenophaga;Hydrogenophaga sp. RAC07;
	PR1	0.102145	32	2807512	Bacteria;Planctomycetota;Phycisphaerae;Tepidisphaerales;Tepidisphaeraceae;Humisphaera;Humisphaera borealis;
	PR1	0.102145	32	2867005	Bacteria;Actinomycetota;Actinomycetes;Mycobacteriales;Mycobacteriaceae;Mycobacterium;Mycobacterium sp. IDR2000157661;
	PR1	0.098953	31	107709	Bacteria;Verrucomicrobiota;Opitutae;Opitutales;Opitutaceae;Opitutus;Opitutus terrae;
	PR1	0.098953	31	146017	Bacteria;Actinomycetota;Actinomycetes;Mycobacteriales;Mycobacteriaceae;Mycolicibacterium;Mycolicibacterium boenickei;
	PR1	0.098953	31	1884904	Bacteria;Actinomycetota;Actinomycetes;Candidatus Nanopelagicales;Candidatus Nanopelagicaceae;Candidatus Planktophila;Candidatus Planktophila sulfonica;
	PR1	0.098953	31	2654282	Bacteria;Pseudomonadota;Alphaproteobacteria;Hyphomicrobiales;Methylocystaceae;Methylocystis;Methylocystis sp. MJC1;
	PR1	0.098953	31	2684113	Bacteria;Verrucomicrobiota;Opitutae;Puniceicoccales;Puniceicoccaceae;Candidatus Pelagisphaera;Candidatus Pelagisphaera phototrophica;
	PR1	0.095761	30	36813	Bacteria;Actinomycetota;Actinomycetes;Mycobacteriales;Mycobacteriaceae;Mycolicibacterium;Mycolicibacterium pulveris;
	PR1	0.095761	30	1315974	Bacteria;Pseudomonadota;Alphaproteobacteria;Sphingomonadales;Sphingomonadaceae;Sphingobium;Sphingobium sp. TKS;
	PR1	0.095761	30	2675225	Bacteria;Pseudomonadota;Alphaproteobacteria;Sphingomonadales;Sphingomonadaceae;Novosphingobium;Novosphingobium sp. Gsoil 351;
	PR1	0.095761	30	2824561	Bacteria;Verrucomicrobiota;Verrucomicrobiae;Verrucomicrobiales;Verrucomicrobiaceae;Luteolibacter;Luteolibacter ambystomatis;
	PR1	0.092569	29	34029	Bacteria;Pseudomonadota;Betaproteobacteria;Burkholderiales;Sphaerotilaceae;Leptothrix;Leptothrix cholodnii;
	PR1	0.092569	29	37448	Bacteria;Pseudomonadota;Betaproteobacteria;Burkholderiales;Comamonadaceae;Polaromonas;Polaromonas vacuolata;
	PR1	0.092569	29	53462	Bacteria;Actinomycetota;Actinomycetes;Mycobacteriales;Mycobacteriaceae;Mycolicibacterium;Mycolicibacterium mageritense;
	PR1	0.092569	29	2528021	Bacteria;Planctomycetota;Planctomycetia;Pirellulales;Pirellulaceae;Anatilimnocola;Anatilimnocola aggregata;
	PR1	0.092569	29	2762323	Bacteria;Pseudomonadota;Betaproteobacteria;Burkholderiales;Comamonadaceae;Variovorax;Variovorax sp. PAMC28562;
	PR1	0.092569	29	2816950	Bacteria;Pseudomonadota;Betaproteobacteria;Burkholderiales;Comamonadaceae;Ottowia;Ottowia testudinis;
	PR1	0.089377	28	535712	Bacteria;Actinomycetota;Actinomycetes;Micrococcales;Microbacteriaceae;Rhodoluna;Candidatus Rhodoluna planktonica;
	PR1	0.089377	28	1768242	Bacteria;Pseudomonadota;Betaproteobacteria;Burkholderiales;NA;Paucibacter;Paucibacter sp. KCTC 42545;
	PR1	0.089377	28	2843215	Bacteria;Actinomycetota;Thermoleophilia;Miltoncostaeales;Miltoncostaeaceae;Miltoncostaea;Miltoncostaea marina;
	PR1	0.089377	28	2963406	Bacteria;Actinomycetota;Actinomycetes;Micrococcales;Microbacteriaceae;Microcella;Microcella sp. MMS21-STM10;
	PR1	0.086185	27	76947	Bacteria;Pseudomonadota;Alphaproteobacteria;Sphingomonadales;Sphingomonadaceae;Sphingobium;Sphingobium herbicidovorans;
	PR1	0.086185	27	179636	Bacteria;Pseudomonadota;Betaproteobacteria;Burkholderiales;Comamonadaceae;Alicycliphilus;Alicycliphilus denitrificans;
	PR1	0.086185	27	459858	Bacteria;Actinomycetota;Actinomycetes;Mycobacteriales;Mycobacteriaceae;Mycobacterium;Mycobacterium noviomagense;
	PR1	0.086185	27	553814	Bacteria;Pseudomonadota;Betaproteobacteria;Burkholderiales;Comamonadaceae;Acidovorax;Acidovorax carolinensis;
	PR1	0.086185	27	577492	Bacteria;Actinomycetota;Actinomycetes;Mycobacteriales;Mycobacteriaceae;Mycobacterium;Mycobacterium paraterrae;
	PR1	0.086185	27	639200	Bacteria;Pseudomonadota;Betaproteobacteria;Burkholderiales;Sphaerotilaceae;Sphaerotilus;Sphaerotilus sulfidivorans;
	PR1	0.086185	27	2109915	Bacteria;Pseudomonadota;Betaproteobacteria;Burkholderiales;Comamonadaceae;Simplicispira;Simplicispira suum;
	PR1	0.082993	26	1794	Bacteria;Actinomycetota;Actinomycetes;Mycobacteriales;Mycobacteriaceae;Mycolicibacterium;Mycolicibacterium gadium;
	PR1	0.082993	26	43348	Bacteria;Actinomycetota;Actinomycetes;Mycobacteriales;Mycobacteriaceae;Mycobacterium;Mycobacterium branderi;
	PR1	0.082993	26	152142	Bacteria;Actinomycetota;Actinomycetes;Mycobacteriales;Mycobacteriaceae;Mycolicibacterium;Mycolicibacterium holsaticum;
	PR1	0.082993	26	376175	Bacteria;Pseudomonadota;Betaproteobacteria;Burkholderiales;Sphaerotilaceae;Caldimonas;Schlegelella aquatica;
	PR1	0.082993	26	2681549	Bacteria;Pseudomonadota;Alphaproteobacteria;Sphingomonadales;Sphingomonadaceae;Sphingomonas;Sphingomonas profundi;
	PR1	0.082993	26	2697032	Bacteria;Pseudomonadota;Betaproteobacteria;Burkholderiales;NA;Xylophilus;Xylophilus rhododendri;
	PR1	0.082993	26	2878542	Bacteria;Pseudomonadota;Alphaproteobacteria;Sphingomonadales;Sphingomonadaceae;Sphingobium;Sphingobium sp. CFD-2;
	PR1	0.082993	26	2908837	Bacteria;Actinomycetota;Actinomycetes;Mycobacteriales;Mycobacteriaceae;Mycolicibacterium;Mycolicibacterium sp. YH-1;
	PR1	0.079801	25	36814	Bacteria;Actinomycetota;Actinomycetes;Mycobacteriales;Mycobacteriaceae;Mycolicibacterium;Mycolicibacterium rhodesiae;
	PR1	0.079801	25	44010	Bacteria;Actinomycetota;Actinomycetes;Mycobacteriales;Mycobacteriaceae;Mycobacterium;Mycobacterium conspicuum;
	PR1	0.079801	25	1286181	Bacteria;Actinomycetota;Actinomycetes;Mycobacteriales;Mycobacteriaceae;Mycolicibacterium;Mycolicibacterium arabiense;
	PR1	0.079801	25	1609758	Bacteria;Pseudomonadota;Alphaproteobacteria;Sphingomonadales;Sphingomonadaceae;Novosphingobium;Novosphingobium sp. P6W;
	PR1	0.079801	25	1884913	Bacteria;Actinomycetota;Actinomycetes;Candidatus Nanopelagicales;Candidatus Nanopelagicaceae;Candidatus Planktophila;Candidatus Planktophila lacus;
	PR1	0.079801	25	2565558	Bacteria;Pseudomonadota;Betaproteobacteria;Burkholderiales;Comamonadaceae;Hydrogenophaga;Hydrogenophaga sp. PAMC20947;
	PR1	0.076609	24	28068	Bacteria;Pseudomonadota;Betaproteobacteria;Burkholderiales;Sphaerotilaceae;Rubrivivax;Rubrivivax gelatinosus;
	PR1	0.076609	24	39692	Bacteria;Actinomycetota;Actinomycetes;Mycobacteriales;Mycobacteriaceae;Mycolicibacterium;Mycolicibacterium parafortuitum;
	PR1	0.076609	24	39694	Bacteria;Actinomycetota;Actinomycetes;Mycobacteriales;Mycobacteriaceae;Mycolicibacterium;Mycolicibacterium poriferae;
	PR1	0.076609	24	85693	Bacteria;Actinomycetota;Actinomycetes;Mycobacteriales;Mycobacteriaceae;Mycolicibacterium;Mycolicibacterium monacense;
	PR1	0.076609	24	529884	Bacteria;Actinomycetota;Actinomycetes;Micrococcales;Microbacteriaceae;Rhodoluna;Rhodoluna lacicola;
	PR1	0.076609	24	1249101	Bacteria;Actinomycetota;Actinomycetes;Mycobacteriales;Mycobacteriaceae;Mycolicibacterium;Mycolicibacterium celeriflavum;
	PR1	0.076609	24	1715720	Bacteria;Pseudomonadota;Betaproteobacteria;Burkholderiales;Comamonadaceae;Diaphorobacter;Diaphorobacter ruginosibacter;
	PR1	0.076609	24	1926868	Bacteria;Pseudomonadota;Betaproteobacteria;Burkholderiales;Comamonadaceae;Acidovorax;Acidovorax monticola;
	PR1	0.076609	24	2650471	Bacteria;Planctomycetota;Planctomycetia;Pirellulales;Lacipirellulaceae;Lacipirellula;Lacipirellula parvula;
	PR1	0.076609	24	2728835	Bacteria;Verrucomicrobiota;Verrucomicrobiae;Verrucomicrobiales;Verrucomicrobiaceae;Luteolibacter;Luteolibacter luteus;
	PR1	0.073417	23	307486	Bacteria;Pseudomonadota;Betaproteobacteria;Burkholderiales;NA;Tepidimonas;Tepidimonas taiwanensis;
	PR1	0.073417	23	1592790	Bacteria;Pseudomonadota;Alphaproteobacteria;Sphingomonadales;Sphingomonadaceae;Sphingobium;Sphingobium phenoxybenzoativorans;
	PR1	0.073417	23	1682113	Bacteria;Actinomycetota;Actinomycetes;Mycobacteriales;Mycobacteriaceae;Mycobacterium;Mycobacterium sp. YC-RL4;
	PR1	0.073417	23	2094119	Bacteria;Actinomycetota;Actinomycetes;Mycobacteriales;Mycobacteriaceae;Mycobacterium;Mycobacterium basiliense;
	PR1	0.073417	23	2698673	Bacteria;Pseudomonadota;Alphaproteobacteria;Sphingomonadales;Sphingomonadaceae;Novosphingobium;Novosphingobium decolorationis;
	PR1	0.070225	22	1772	Bacteria;Actinomycetota;Actinomycetes;Mycobacteriales;Mycobacteriaceae;Mycolicibacterium;Mycolicibacterium smegmatis;
	PR1	0.070225	22	1800	Bacteria;Actinomycetota;Actinomycetes;Mycobacteriales;Mycobacteriaceae;Mycolicibacterium;Mycolicibacterium chubuense;
	PR1	0.070225	22	225991	Bacteria;Pseudomonadota;Betaproteobacteria;Burkholderiales;Comamonadaceae;Comamonas;Comamonas aquatica;
	PR1	0.070225	22	388459	Bacteria;Actinomycetota;Actinomycetes;Mycobacteriales;Mycobacteriaceae;Mycolicibacterium;Mycolicibacterium crocinum;
	PR1	0.070225	22	692370	Bacteria;Pseudomonadota;Alphaproteobacteria;Sphingomonadales;Erythrobacteraceae;Tsuneonella;Tsuneonella dongtanensis;
	PR1	0.070225	22	1286180	Bacteria;Actinomycetota;Actinomycetes;Mycobacteriales;Mycobacteriaceae;Mycolicibacterium;Mycolicibacterium sediminis;
	PR1	0.070225	22	1552759	Bacteria;Actinomycetota;Actinomycetes;Mycobacteriales;Mycobacteriaceae;Mycobacterium;Mycobacterium grossiae;
	PR1	0.070225	22	2488560	Bacteria;Pseudomonadota;Betaproteobacteria;Burkholderiales;Alcaligenaceae;Pigmentiphaga;Pigmentiphaga sp. H8;
	PR1	0.067033	21	1795	Bacteria;Actinomycetota;Actinomycetes;Mycobacteriales;Mycobacteriaceae;Mycolicibacterium;Mycolicibacterium neoaurum;
	PR1	0.067033	21	110505	Bacteria;Actinomycetota;Actinomycetes;Mycobacteriales;Mycobacteriaceae;Mycobacterium;Mycobacterium heckeshornense;
	PR1	0.067033	21	158500	Bacteria;Pseudomonadota;Alphaproteobacteria;Sphingomonadales;Sphingomonadaceae;Novosphingobium;Novosphingobium resinovorum;
	PR1	0.067033	21	215580	Bacteria;Pseudomonadota;Betaproteobacteria;Burkholderiales;Sphaerotilaceae;Caldimonas;Caldimonas thermodepolymerans;
	PR1	0.067033	21	758826	Bacteria;Pseudomonadota;Betaproteobacteria;Burkholderiales;Comamonadaceae;Acidovorax;Acidovorax radicis;
	PR1	0.067033	21	1855880	Bacteria;Pseudomonadota;Betaproteobacteria;Burkholderiales;Burkholderiaceae;Polynucleobacter;Polynucleobacter sp. MWH-Aus1W21;
	PR1	0.067033	21	2528010	Bacteria;Planctomycetota;Planctomycetia;Pirellulales;Pirellulaceae;Lignipirellula;Lignipirellula cremea;
	PR1	0.063841	20	125	Bacteria;Planctomycetota;Planctomycetia;Pirellulales;Pirellulaceae;Pirellula;Pirellula staleyi;
	PR1	0.063841	20	1775	Bacteria;Actinomycetota;Actinomycetes;Mycobacteriales;Mycobacteriaceae;Mycobacterium;Mycobacterium cookii;
	PR1	0.063841	20	67081	Bacteria;Actinomycetota;Actinomycetes;Mycobacteriales;Mycobacteriaceae;Mycolicibacterium;Mycolicibacterium alvei;
	PR1	0.063841	20	169176	Bacteria;Pseudomonadota;Alphaproteobacteria;Sphingomonadales;Erythrobacteraceae;Caenibius;Caenibius tardaugens;
	PR1	0.063841	20	220927	Bacteria;Actinomycetota;Actinomycetes;Mycobacteriales;Mycobacteriaceae;Mycobacterium;Mycobacterium saskatchewanense;
	PR1	0.063841	20	318424	Bacteria;Actinomycetota;Actinomycetes;Mycobacteriales;Mycobacteriaceae;Mycolicibacterium;Mycolicibacterium rufum;
	PR1	0.063841	20	413882	Bacteria;Pseudomonadota;Betaproteobacteria;Burkholderiales;Sphaerotilaceae;Caldimonas;Caldimonas brevitalea;
	PR1	0.063841	20	2714923	Bacteria;Pseudomonadota;Betaproteobacteria;Burkholderiales;Comamonadaceae;Acidovorax;Acidovorax sp. HDW3;
	PR1	0.063841	20	2896848	Bacteria;Actinomycetota;Actinomycetes;Kitasatosporales;Streptomycetaceae;Yinghuangia;Yinghuangia sp. ASG 101;
	PR1	0.063841	20	2914710	Bacteria;Pseudomonadota;Betaproteobacteria;Burkholderiales;Sphaerotilaceae;Sphaerotilus;Sphaerotilus sp. FB-5;
	PR1	0.060649	19	1784	Bacteria;Actinomycetota;Actinomycetes;Mycobacteriales;Mycobacteriaceae;Mycobacterium;Mycobacterium simiae;
	PR1	0.060649	19	434008	Bacteria;Pseudomonadota;Betaproteobacteria;Burkholderiales;Comamonadaceae;Variovorax;Variovorax sp. PBS-H4;
	PR1	0.060649	19	466153	Bacteria;Planctomycetota;Planctomycetia;Isosphaerales;Isosphaeraceae;Singulisphaera;Singulisphaera acidiphila;
	PR1	0.060649	19	504468	Bacteria;Pseudomonadota;Alphaproteobacteria;Rhodospirillales;Acetobacteraceae;Rhodovastum;Rhodovastum atsumiense;
	PR1	0.060649	19	558537	Bacteria;Pseudomonadota;Betaproteobacteria;Burkholderiales;Comamonadaceae;Delftia;Delftia lacustris;
	PR1	0.060649	19	662548	Bacteria;Pseudomonadota;Betaproteobacteria;Burkholderiales;Comamonadaceae;Variovorax;Variovorax sp. RA8;
	PR1	0.060649	19	886343	Bacteria;Actinomycetota;Actinomycetes;Mycobacteriales;Mycobacteriaceae;Mycobacterium;Mycobacterium spongiae;
	PR1	0.060649	19	1069220	Bacteria;Actinomycetota;Actinomycetes;Mycobacteriales;Mycobacteriaceae;Mycolicibacillus;Mycolicibacillus koreensis;
	PR1	0.060649	19	1296669	Bacteria;Pseudomonadota;Betaproteobacteria;Burkholderiales;NA;Aquabacterium;Aquabacterium olei;
	PR1	0.060649	19	1795631	Bacteria;Pseudomonadota;Betaproteobacteria;Burkholderiales;Comamonadaceae;Variovorax;Variovorax sp. PAMC 28711;
	PR1	0.060649	19	2714925	Bacteria;Pseudomonadota;Betaproteobacteria;Burkholderiales;Comamonadaceae;Diaphorobacter;Diaphorobacter sp. HDW4B;
	PR1	0.057457	18	1788	Bacteria;Actinomycetota;Actinomycetes;Mycobacteriales;Mycobacteriaceae;Mycolicibacter;Mycolicibacter terrae;
	PR1	0.057457	18	187303	Bacteria;Pseudomonadota;Alphaproteobacteria;Hyphomicrobiales;Methylocystaceae;Methylocystis;Methylocystis sp. SC2;
	PR1	0.057457	18	212765	Bacteria;Actinomycetota;Actinomycetes;Mycobacteriales;Mycobacteriaceae;Mycolicibacterium;Mycolicibacterium madagascariense;
	PR1	0.057457	18	1632864	Bacteria;Planctomycetota;Planctomycetia;Planctomycetales;Planctomycetaceae;Planctomyces;Planctomyces sp. SH-PL14;
	PR1	0.057457	18	2082386	Bacteria;Pseudomonadota;Betaproteobacteria;Burkholderiales;Sphaerotilaceae;Methylibium;Methylibium sp. Pch-M;
	PR1	0.057457	18	2743470	Bacteria;Pseudomonadota;Betaproteobacteria;Burkholderiales;Comamonadaceae;Acidovorax;Acidovorax antarcticus;
	PR1	0.057457	18	2843216	Bacteria;Actinomycetota;Thermoleophilia;Miltoncostaeales;Miltoncostaeaceae;Miltoncostaea;Miltoncostaea oceani;
	PR1	0.054265	17	1801	Bacteria;Actinomycetota;Actinomycetes;Mycobacteriales;Mycobacteriaceae;Mycolicibacterium;Mycolicibacterium diernhoferi;
	PR1	0.054265	17	364317	Bacteria;Pseudomonadota;Betaproteobacteria;Burkholderiales;Comamonadaceae;Verminephrobacter;Verminephrobacter eiseniae;
	PR1	0.054265	17	1763535	Bacteria;Pseudomonadota;Betaproteobacteria;Burkholderiales;Comamonadaceae;Hydrogenophaga;Hydrogenophaga crassostreae;
	PR1	0.054265	17	2527968	Bacteria;Planctomycetota;Planctomycetia;Pirellulales;Pirellulaceae;Aureliella;Aureliella helgolandensis;
	PR1	0.054265	17	2857058	Bacteria;Actinomycetota;Actinomycetes;Mycobacteriales;Mycobacteriaceae;Mycobacterium;Mycobacterium sp. SMC-2;
	PR1	0.051073	16	1764	Bacteria;Actinomycetota;Actinomycetes;Mycobacteriales;Mycobacteriaceae;Mycobacterium;Mycobacterium avium;
	PR1	0.051073	16	1773	Bacteria;Actinomycetota;Actinomycetes;Mycobacteriales;Mycobacteriaceae;Mycobacterium;Mycobacterium tuberculosis;
	PR1	0.051073	16	1810	Bacteria;Actinomycetota;Actinomycetes;Mycobacteriales;Mycobacteriaceae;Mycolicibacterium;Mycolicibacterium vaccae;
	PR1	0.051073	16	53358	Bacteria;Actinomycetota;Actinomycetes;Micrococcales;Intrasporangiaceae;Intrasporangium;Intrasporangium calvum;
	PR1	0.051073	16	120959	Bacteria;Actinomycetota;Actinomycetes;Mycobacteriales;Mycobacteriaceae;Mycobacterium;Mycobacterium kubicae;
	PR1	0.051073	16	169765	Bacteria;Actinomycetota;Actinomycetes;Mycobacteriales;Mycobacteriaceae;Mycobacterium;Mycobacterium lacus;
	PR1	0.051073	16	304895	Bacteria;Actinomycetota;Actinomycetes;Catenulisporales;Catenulisporaceae;Catenulispora;Catenulispora acidiphila;
	PR1	0.051073	16	379895	Bacteria;Pseudomonadota;Betaproteobacteria;Burkholderiales;Comamonadaceae;Comamonas;Comamonas odontotermitis;
	PR1	0.051073	16	398694	Bacteria;Actinomycetota;Actinomycetes;Mycobacteriales;Mycobacteriaceae;Mycobacterium;Mycobacterium shinjukuense;
	PR1	0.051073	16	434009	Bacteria;Pseudomonadota;Betaproteobacteria;Burkholderiales;Comamonadaceae;Variovorax;Variovorax sp. PBL-H6;
	PR1	0.051073	16	2478662	Bacteria;Pseudomonadota;Betaproteobacteria;Burkholderiales;Comamonadaceae;Acidovorax;Acidovorax sp. 1608163;
	PR1	0.051073	16	2857059	Bacteria;Actinomycetota;Actinomycetes;Mycobacteriales;Mycobacteriaceae;Mycobacterium;Mycobacterium sp. SMC-4;
	PR1	0.051073	16	2872646	Bacteria;Pseudomonadota;Alphaproteobacteria;Sphingomonadales;Erythrobacteraceae;Caenibius;Caenibius sp. WL;
	PR1	0.051073	16	2940492	Bacteria;Pseudomonadota;Betaproteobacteria;Burkholderiales;Comamonadaceae;Acidovorax;Acidovorax sp. GBBC 1281;
	PR1	0.04788	15	1778	Bacteria;Actinomycetota;Actinomycetes;Mycobacteriales;Mycobacteriaceae;Mycobacterium;Mycobacterium gordonae;
	PR1	0.04788	15	36809	Bacteria;Actinomycetota;Actinomycetes;Mycobacteriales;Mycobacteriaceae;Mycobacteroides;Mycobacteroides abscessus;
	PR1	0.04788	15	39688	Bacteria;Actinomycetota;Actinomycetes;Mycobacteriales;Mycobacteriaceae;Mycolicibacterium;Mycolicibacterium duvalii;
	PR1	0.04788	15	93064	Bacteria;Pseudomonadota;Alphaproteobacteria;Sphingomonadales;Sphingomonadaceae;Sphingomonas;Sphingomonas koreensis;
	PR1	0.04788	15	105560	Bacteria;Pseudomonadota;Betaproteobacteria;Burkholderiales;Sphaerotilaceae;Methylibium;Methylibium petroleiphilum;
	PR1	0.04788	15	134601	Bacteria;Actinomycetota;Actinomycetes;Mycobacteriales;Mycobacteriaceae;Mycolicibacterium;Mycolicibacterium goodii;
	PR1	0.04788	15	319707	Bacteria;Actinomycetota;Actinomycetes;Mycobacteriales;Mycobacteriaceae;Mycolicibacterium;Mycolicibacterium aubagnense;
	PR1	0.04788	15	391905	Bacteria;Pseudomonadota;Alphaproteobacteria;Hyphomicrobiales;Methylocystaceae;Methylocystis;Methylocystis heyeri;
	PR1	0.04788	15	392593	Bacteria;Pseudomonadota;Betaproteobacteria;Burkholderiales;Sphaerotilaceae;Inhella;Inhella inkyongensis;
	PR1	0.04788	15	1267217	Bacteria;Pseudomonadota;Betaproteobacteria;Burkholderiales;Comamonadaceae;Melaminivora;Melaminivora jejuensis;
	PR1	0.04788	15	1884905	Bacteria;Actinomycetota;Actinomycetes;Candidatus Nanopelagicales;Candidatus Nanopelagicaceae;Candidatus Planktophila;Candidatus Planktophila versatilis;
	PR1	0.04788	15	2698828	Bacteria;Pseudomonadota;Alphaproteobacteria;Sphingomonadales;Sphingomonadaceae;Sphingomonas;Sphingomonas lacunae;
	PR1	0.04788	15	2738413	Bacteria;Pseudomonadota;Betaproteobacteria;Burkholderiales;Comamonadaceae;Acidovorax;Acidovorax sp. YS12;
	PR1	0.04788	15	2857060	Bacteria;Actinomycetota;Actinomycetes;Mycobacteriales;Mycobacteriaceae;Mycobacterium;Mycobacterium sp. SMC-8;
	PR1	0.04788	15	2940487	Bacteria;Pseudomonadota;Betaproteobacteria;Burkholderiales;Comamonadaceae;Acidovorax;Acidovorax sp. NCPPB 2350;
	PR1	0.04788	15	2943498	Bacteria;Actinomycetota;Actinomycetes;Mycobacteriales;Mycobacteriaceae;Mycobacterium;Candidatus Mycobacterium methanotrophicum;
	PR1	0.044688	14	1780	Bacteria;Actinomycetota;Actinomycetes;Mycobacteriales;Mycobacteriaceae;Mycobacterium;Mycobacterium malmoense;
	PR1	0.044688	14	1791	Bacteria;Actinomycetota;Actinomycetes;Mycobacteriales;Mycobacteriaceae;Mycolicibacterium;Mycolicibacterium aurum;
	PR1	0.044688	14	29314	Bacteria;Actinomycetota;Actinomycetes;Mycobacteriales;Mycobacteriaceae;Mycolicibacter;Mycolicibacter hiberniae;
	PR1	0.044688	14	39691	Bacteria;Actinomycetota;Actinomycetes;Mycobacteriales;Mycobacteriaceae;Mycolicibacterium;Mycolicibacterium moriokaense;
	PR1	0.044688	14	68895	Bacteria;Pseudomonadota;Betaproteobacteria;Burkholderiales;Burkholderiaceae;Cupriavidus;Cupriavidus basilensis;
	PR1	0.044688	14	160791	Bacteria;Pseudomonadota;Alphaproteobacteria;Sphingomonadales;Sphingomonadaceae;Rhizorhabdus;Rhizorhabdus wittichii;
	PR1	0.044688	14	196162	Bacteria;Actinomycetota;Actinomycetes;Propionibacteriales;Nocardioidaceae;Nocardioides;Nocardioides sp. JS614;
	PR1	0.044688	14	407020	Bacteria;Pseudomonadota;Alphaproteobacteria;Sphingomonadales;Sphingomonadaceae;Sphingobium;Sphingobium sp. MI1205;
	PR1	0.044688	14	433659	Bacteria;Actinomycetota;Actinomycetes;Propionibacteriales;Nocardioidaceae;Nocardioides;Nocardioides mesophilus;
	PR1	0.044688	14	512402	Bacteria;Actinomycetota;Actinomycetes;Mycobacteriales;Mycobacteriaceae;Mycolicibacter;Mycolicibacter heraklionensis;
	PR1	0.044688	14	573600	Bacteria;Actinomycetota;Actinomycetes;Candidatus Nanopelagicales;Candidatus Nanopelagicaceae;Candidatus Planktophila;Candidatus Planktophila limnetica;
	PR1	0.044688	14	1331910	Bacteria;Planctomycetota;Planctomycetia;Pirellulales;Thermoguttaceae;Thermogutta;Thermogutta terrifontis;
	PR1	0.044688	14	1632865	Bacteria;Planctomycetota;Planctomycetia;Pirellulales;Pirellulaceae;Pirellula;Pirellula sp. SH-Sr6A;
	PR1	0.044688	14	1636152	Bacteria;Planctomycetota;Planctomycetia;Planctomycetales;Planctomycetaceae;Planctomyces;Planctomyces sp. SH-PL62;
	PR1	0.044688	14	1891926	Bacteria;Planctomycetota;Planctomycetia;Planctomycetales;Planctomycetaceae;Fuerstiella;Fuerstiella marisgermanici;
	PR1	0.044688	14	1930276	Bacteria;Planctomycetota;Planctomycetia;Pirellulales;Lacipirellulaceae;Adhaeretor;Adhaeretor mobilis;
	PR1	0.044688	14	2282397	Bacteria;Pseudomonadota;Alphaproteobacteria;Sphingomonadales;Sphingomonadaceae;Novosphingobium;Novosphingobium humi;
	PR1	0.044688	14	2761578	Bacteria;Actinomycetota;Actinomycetes;Mycobacteriales;Mycobacteriaceae;Mycolicibacterium;Mycolicibacterium baixiangningiae;
	PR1	0.044688	14	2877941	Bacteria;Pseudomonadota;Alphaproteobacteria;Hyphomicrobiales;Rhizobiaceae;Shinella;Shinella sp. XGS7;
	PR1	0.044688	14	2907154	Bacteria;Pseudomonadota;Alphaproteobacteria;Sphingomonadales;Erythrobacteraceae;Erythrobacter;Erythrobacter sp. SDW2;
	PR1	0.044688	14	2937787	Bacteria;Pseudomonadota;Alphaproteobacteria;Sphingomonadales;Sphingomonadaceae;Sphingomonas;Sphingomonas sp. SUN039;
	PR1	0.044688	14	2950605	Bacteria;Pseudomonadota;Alphaproteobacteria;Sphingomonadales;Sphingomonadaceae;Sphingomonas;Sphingomonas sp. QA11;
	PR1	0.041496	13	185642	Bacteria;Actinomycetota;Actinomycetes;Mycobacteriales;Mycobacteriaceae;Mycobacterium;Mycobacterium parmense;
	PR1	0.041496	13	205844	Bacteria;Pseudomonadota;Alphaproteobacteria;Sphingomonadales;Sphingomonadaceae;Novosphingobium;Novosphingobium pentaromativorans;
	PR1	0.041496	13	298654	Bacteria;Actinomycetota;Actinomycetes;Frankiales;Frankiaceae;Pseudofrankia;Pseudofrankia inefficax;
	PR1	0.041496	13	434014	Bacteria;Pseudomonadota;Betaproteobacteria;Burkholderiales;Comamonadaceae;Variovorax;Variovorax sp. PBL-E5;
	PR1	0.041496	13	1069221	Bacteria;Actinomycetota;Actinomycetes;Mycobacteriales;Mycobacteriaceae;Mycolicibacillus;Mycolicibacillus parakoreensis;
	PR1	0.041496	13	1658672	Bacteria;Pseudomonadota;Betaproteobacteria;Burkholderiales;Comamonadaceae;Ottowia;Ottowia sp. oral taxon 894;
	PR1	0.041496	13	2055955	Bacteria;Pseudomonadota;Alphaproteobacteria;Sphingomonadales;Erythrobacteraceae;Tsuneonella;Tsuneonella flava;
	PR1	0.041496	13	2499157	Bacteria;Actinomycetota;Actinomycetes;Micrococcales;Microbacteriaceae;Aquiluna;Aquiluna borgnonia;
	PR1	0.041496	13	2528023	Bacteria;Planctomycetota;Planctomycetia;Gemmatales;Gemmataceae;Urbifossiella;Urbifossiella limnaea;
	PR1	0.041496	13	2714952	Bacteria;Pseudomonadota;Betaproteobacteria;Burkholderiales;Comamonadaceae;Kinneretia;Kinneretia sp. DAIF2;
	PR1	0.041496	13	2728827	Bacteria;Actinomycetota;Actinomycetes;Micromonosporales;Micromonosporaceae;Catellatospora;Catellatospora sp. IY07-71;
	PR1	0.041496	13	2896849	Bacteria;Pseudomonadota;Alphaproteobacteria;Sphingomonadales;Sphingomonadaceae;Novosphingobium;Novosphingobium kaempferiae;
	PR1	0.041496	13	3025670	Bacteria;Pseudomonadota;Alphaproteobacteria;Sphingomonadales;Sphingomonadaceae;Novosphingobium;Novosphingobium sp. KACC 22771;
	PR1	0.038304	12	1824	Bacteria;Actinomycetota;Actinomycetes;Mycobacteriales;Nocardiaceae;Nocardia;Nocardia asteroides;
	PR1	0.038304	12	29311	Bacteria;Actinomycetota;Actinomycetes;Mycobacteriales;Mycobacteriaceae;Mycobacterium;Mycobacterium haemophilum;
	PR1	0.038304	12	80866	Bacteria;Pseudomonadota;Betaproteobacteria;Burkholderiales;Comamonadaceae;Delftia;Delftia acidovorans;
	PR1	0.038304	12	141349	Bacteria;Actinomycetota;Actinomycetes;Mycobacteriales;Mycobacteriaceae;Mycobacterium;Mycobacterium lentiflavum;
	PR1	0.038304	12	180282	Bacteria;Pseudomonadota;Betaproteobacteria;Burkholderiales;Comamonadaceae;Delftia;Delftia tsuruhatensis;
	PR1	0.038304	12	216929	Bacteria;Actinomycetota;Actinomycetes;Mycobacteriales;Mycobacteriaceae;Mycolicibacterium;Mycolicibacterium psychrotolerans;
	PR1	0.038304	12	335406	Bacteria;Pseudomonadota;Alphaproteobacteria;Sphingomonadales;Sphingosinicellaceae;Sphingosinicella;Sphingosinicella microcystinivorans;
	PR1	0.038304	12	722731	Bacteria;Actinomycetota;Actinomycetes;Mycobacteriales;Mycobacteriaceae;Mycobacterium;Mycobacterium shigaense;
	PR1	0.038304	12	1288495	Bacteria;Pseudomonadota;Betaproteobacteria;Burkholderiales;Comamonadaceae;Diaphorobacter;Diaphorobacter aerolatus;
	PR1	0.038304	12	1884914	Bacteria;Actinomycetota;Actinomycetes;Candidatus Nanopelagicales;Candidatus Nanopelagicaceae;Candidatus Planktophila;Candidatus Planktophila dulcis;
	PR1	0.038304	12	1930273	Bacteria;Planctomycetota;Planctomycetia;Pirellulales;Pirellulaceae;Rubripirellula;Rubripirellula lacrimiformis;
	PR1	0.038304	12	2025349	Bacteria;Pseudomonadota;Alphaproteobacteria;Sphingomonadales;Sphingomonadaceae;Novosphingobium;Novosphingobium sp. 9;
	PR1	0.038304	12	2527990	Bacteria;Planctomycetota;Planctomycetia;Pirellulales;Pirellulaceae;Rosistilla;Rosistilla oblonga;
	PR1	0.038304	12	2591109	Bacteria;Pseudomonadota;Betaproteobacteria;NA;Casimicrobiaceae;Casimicrobium;Casimicrobium huifangae;
	PR1	0.038304	12	2738409	Bacteria;Actinomycetota;Actinomycetes;Mycobacteriales;Mycobacteriaceae;Mycobacterium;Mycobacterium ostraviense;
	PR1	0.038304	12	2949090	Bacteria;Pseudomonadota;Betaproteobacteria;Burkholderiales;Comamonadaceae;Acidovorax;Acidovorax sp. 5MLIR;
	PR1	0.038304	12	2968831	Bacteria;Actinomycetota;Actinomycetes;Micrococcales;Microbacteriaceae;Aquiluna;Aquiluna sp. KACHI24;
	PR1	0.035112	11	63	Bacteria;Pseudomonadota;Betaproteobacteria;Neisseriales;Neisseriaceae;Vitreoscilla;Vitreoscilla filiformis;
	PR1	0.035112	11	1774	Bacteria;Actinomycetota;Actinomycetes;Mycobacteriales;Mycobacteriaceae;Mycobacteroides;Mycobacteroides chelonae;
	PR1	0.035112	11	33050	Bacteria;Pseudomonadota;Alphaproteobacteria;Sphingomonadales;Sphingomonadaceae;Sphingopyxis;Sphingopyxis macrogoltabida;
	PR1	0.035112	11	36863	Bacteria;Pseudomonadota;Betaproteobacteria;Burkholderiales;Sphaerotilaceae;Ideonella;Ideonella dechloratans;
	PR1	0.035112	11	53376	Bacteria;Actinomycetota;Actinomycetes;Mycobacteriales;Mycobacteriaceae;Mycobacterium;Mycobacterium heidelbergense;
	PR1	0.035112	11	93220	Bacteria;Pseudomonadota;Betaproteobacteria;Burkholderiales;Burkholderiaceae;Pandoraea;Pandoraea pnomenusa;
	PR1	0.035112	11	207745	Bacteria;Pseudomonadota;Betaproteobacteria;Burkholderiales;Comamonadaceae;Variovorax;Variovorax sp. WDL1;
	PR1	0.035112	11	463014	Bacteria;Pseudomonadota;Betaproteobacteria;Burkholderiales;Alcaligenaceae;Bordetella;Bordetella flabilis;
	PR1	0.035112	11	655015	Bacteria;Pseudomonadota;Alphaproteobacteria;Hyphomicrobiales;Methylocystaceae;Methylocystis;Methylocystis bryophila;
	PR1	0.035112	11	745310	Bacteria;Pseudomonadota;Alphaproteobacteria;Sphingomonadales;Sphingomonadaceae;Sphingomonas;Sphingomonas sp. MM-1;
	PR1	0.035112	11	748247	Bacteria;Pseudomonadota;Betaproteobacteria;Rhodocyclales;Zoogloeaceae;Azoarcus;Azoarcus sp. KH32C;
	PR1	0.035112	11	980254	Bacteria;Planctomycetota;Planctomycetia;Pirellulales;Pirellulaceae;Roseimaritima;Roseimaritima ulvae;
	PR1	0.035112	11	1082851	Bacteria;Pseudomonadota;Betaproteobacteria;Burkholderiales;Comamonadaceae;Comamonas;Comamonas serinivorans;
	PR1	0.035112	11	1458425	Bacteria;Pseudomonadota;Betaproteobacteria;Burkholderiales;Comamonadaceae;Serpentinimonas;Serpentinimonas raichei;
	PR1	0.035112	11	1719132	Bacteria;Actinomycetota;Actinomycetes;Mycobacteriales;Mycobacteriaceae;Mycobacterium;Mycobacterium vicinigordonae;
	PR1	0.035112	11	1858609	Bacteria;Pseudomonadota;Betaproteobacteria;Burkholderiales;Comamonadaceae;Acidovorax;Acidovorax sp. T1;
	PR1	0.035112	11	1874061	Bacteria;Pseudomonadota;Alphaproteobacteria;Sphingomonadales;Sphingomonadaceae;Sphingopyxis;Sphingopyxis sp. EG6;
	PR1	0.035112	11	2060312	Bacteria;Pseudomonadota;Alphaproteobacteria;Sphingomonadales;Erythrobacteraceae;Altererythrobacter;Altererythrobacter sp. B11;
	PR1	0.035112	11	2201350	Bacteria;Pseudomonadota;Alphaproteobacteria;Caulobacterales;Caulobacteraceae;Phenylobacterium;Phenylobacterium parvum;
	PR1	0.035112	11	2527972	Bacteria;Planctomycetota;Planctomycetia;Pirellulales;Lacipirellulaceae;Aeoliella;Aeoliella mucimassa;
	PR1	0.035112	11	2528009	Bacteria;Planctomycetota;Planctomycetia;Pirellulales;Lacipirellulaceae;Pirellulimonas;Pirellulimonas nuda;
	PR1	0.035112	11	2699395	Bacteria;Pseudomonadota;Alphaproteobacteria;Hyphomicrobiales;Methylocystaceae;Methylosinus;Methylosinus sp. C49;
	PR1	0.035112	11	2940488	Bacteria;Pseudomonadota;Betaproteobacteria;Burkholderiales;Comamonadaceae;Acidovorax;Acidovorax sp. NCPPB 3576;
	PR1	0.035112	11	2944128	Bacteria;Actinomycetota;Actinomycetes;Jatrophihabitantales;Jatrophihabitantaceae;Jatrophihabitans;Jatrophihabitans sp. SB3-54;
	PR1	0.035112	11	3014784	Bacteria;Pseudomonadota;Alphaproteobacteria;Sphingomonadales;Sphingomonadaceae;Sphingomonas;Sphingomonas sp. NIBR 02145;
	PR1	0.035112	11	3026424	Bacteria;Planctomycetota;Planctomycetia;Pirellulales;Pirellulaceae;Bremerella;Bremerella sp. P1;
	PR1	0.03192	10	114	Bacteria;Planctomycetota;Planctomycetia;Gemmatales;Gemmataceae;Gemmata;Gemmata obscuriglobus;
	PR1	0.03192	10	119	Bacteria;Planctomycetota;Planctomycetia;Planctomycetales;Planctomycetaceae;Rubinisphaera;Rubinisphaera brasiliensis;
	PR1	0.03192	10	1804	Bacteria;Actinomycetota;Actinomycetes;Mycobacteriales;Mycobacteriaceae;Mycolicibacterium;Mycolicibacterium gilvum;
	PR1	0.03192	10	28049	Bacteria;Actinomycetota;Actinomycetes;Acidothermales;Acidothermaceae;Acidothermus;Acidothermus cellulolyticus;
	PR1	0.03192	10	29303	Bacteria;Actinomycetota;Actinomycetes;Kitasatosporales;Streptomycetaceae;Streptantibioticus;Streptantibioticus cattleyicolor;
	PR1	0.03192	10	106592	Bacteria;Pseudomonadota;Alphaproteobacteria;Hyphomicrobiales;Rhizobiaceae;Ensifer;Ensifer adhaerens;
	PR1	0.03192	10	126673	Bacteria;Actinomycetota;Actinomycetes;Mycobacteriales;Mycobacteriaceae;Mycolicibacterium;Mycolicibacterium doricum;
	PR1	0.03192	10	336203	Bacteria;Pseudomonadota;Alphaproteobacteria;Sphingomonadales;Sphingomonadaceae;Sphingobium;Sphingobium fuliginis;
	PR1	0.03192	10	404941	Bacteria;Actinomycetota;Actinomycetes;Mycobacteriales;Mycobacteriaceae;Mycobacteroides;Mycobacteroides salmoniphilum;
	PR1	0.03192	10	416213	Bacteria;Pseudomonadota;Betaproteobacteria;Ferrovales;Ferrovaceae;Ferrovum;Ferrovum myxofaciens;
	PR1	0.03192	10	624315	Bacteria;Actinomycetota;Actinomycetes;Micromonosporales;Micromonosporaceae;Phytohabitans;Phytohabitans suffuscus;
	PR1	0.03192	10	1188319	Bacteria;Pseudomonadota;Betaproteobacteria;Nitrosomonadales;Gallionellaceae;Ferriphaselus;Ferriphaselus amnicola;
	PR1	0.03192	10	1219491	Bacteria;Actinomycetota;Actinomycetes;Streptosporangiales;Thermomonosporaceae;Actinomadura;Actinomadura sp. WMMB 499;
	PR1	0.03192	10	1288636	Bacteria;Actinomycetota;Actinomycetes;Micrococcales;Ornithinimicrobiaceae;Ornithinimicrobium;Ornithinimicrobium flavum;
	PR1	0.03192	10	1458426	Bacteria;Pseudomonadota;Betaproteobacteria;Burkholderiales;Comamonadaceae;Serpentinimonas;Serpentinimonas maccroryi;
	PR1	0.03192	10	1813880	Bacteria;Actinomycetota;Actinomycetes;Micrococcales;Intrasporangiaceae;Tetrasphaera;Tetrasphaera sp. HKS02;
	PR1	0.03192	10	2109913	Bacteria;Pseudomonadota;Betaproteobacteria;Burkholderiales;Comamonadaceae;Melaminivora;Melaminivora suipulveris;
	PR1	0.03192	10	2528026	Bacteria;Planctomycetota;Planctomycetia;Planctomycetales;Planctomycetaceae;Maioricimonas;Maioricimonas rarisocia;
	PR1	0.03192	10	2707525	Bacteria;Verrucomicrobiota;Verrucomicrobiae;Verrucomicrobiales;Verrucomicrobiaceae;Sulfuriroseicoccus;Sulfuriroseicoccus oceanibius;
	PR1	0.03192	10	2711156	Bacteria;Pseudomonadota;Alphaproteobacteria;Sphingomonadales;Sphingomonadaceae;Rhizorhabdus;Rhizorhabdus phycosphaerae;
	PR1	0.03192	10	2714924	Bacteria;Pseudomonadota;Betaproteobacteria;Burkholderiales;Comamonadaceae;Diaphorobacter;Diaphorobacter sp. HDW4A;
	PR1	0.03192	10	2714939	Bacteria;Actinomycetota;Actinomycetes;Propionibacteriales;Nocardioidaceae;Nocardioides;Nocardioides sp. HDW12B;
	PR1	0.03192	10	2807626	Bacteria;Pseudomonadota;Betaproteobacteria;Burkholderiales;Oxalobacteraceae;Glaciimonas;Glaciimonas sp. PAMC28666;
	PR1	0.03192	10	2853163	Bacteria;Pseudomonadota;Betaproteobacteria;Burkholderiales;Comamonadaceae;Comamonas;Comamonas sp. NLF-1-9;
	PR1	0.03192	10	2890321	Bacteria;Pseudomonadota;Alphaproteobacteria;Sphingomonadales;Sphingomonadaceae;Sphingomonas;Sphingomonas radiodurans;
	PR1	0.03192	10	2909249	Bacteria;Pseudomonadota;Alphaproteobacteria;Sphingomonadales;Erythrobacteraceae;Erythrobacter;Erythrobacter aurantius;
	PR1	0.03192	10	2933797	Bacteria;Actinomycetota;Actinomycetes;Geodermatophilales;Geodermatophilaceae;Blastococcus;Blastococcus sp. PRF04-17;
	PR1	0.03192	10	2968500	Bacteria;Pseudomonadota;Alphaproteobacteria;Sphingomonadales;Sphingomonadaceae;Sphingopyxis;Sphingopyxis sp. DBS4;
	PR1	0.028728	9	32013	Bacteria;Pseudomonadota;Betaproteobacteria;Burkholderiales;Comamonadaceae;Comamonas;Comamonas terrigena;
	PR1	0.028728	9	76259	Bacteria;Pseudomonadota;Betaproteobacteria;Rhodocyclales;Azonexaceae;Ferribacterium;Ferribacterium limneticum;
	PR1	0.028728	9	80869	Bacteria;Pseudomonadota;Betaproteobacteria;Burkholderiales;Comamonadaceae;Acidovorax;Acidovorax citrulli;
	PR1	0.028728	9	82633	Bacteria;Pseudomonadota;Betaproteobacteria;Burkholderiales;Burkholderiaceae;Cupriavidus;Cupriavidus pauculus;
	PR1	0.028728	9	106590	Bacteria;Pseudomonadota;Betaproteobacteria;Burkholderiales;Burkholderiaceae;Cupriavidus;Cupriavidus necator;
	PR1	0.028728	9	173366	Bacteria;Pseudomonadota;Alphaproteobacteria;Hyphomicrobiales;Methylocystaceae;Methylocystis;Methylocystis rosea;
	PR1	0.028728	9	280236	Bacteria;Actinomycetota;Actinomycetes;Streptosporangiales;Nocardiopsaceae;Nocardiopsis;Nocardiopsis gilva;
	PR1	0.028728	9	282217	Bacteria;Pseudomonadota;Betaproteobacteria;Burkholderiales;Comamonadaceae;Variovorax;Variovorax sp. SRS16;
	PR1	0.028728	9	386911	Bacteria;Actinomycetota;Actinomycetes;Mycobacteriales;Mycobacteriaceae;Mycobacterium;Mycobacterium seoulense;
	PR1	0.028728	9	397260	Bacteria;Pseudomonadota;Alphaproteobacteria;Sphingomonadales;Sphingomonadaceae;Sphingomonas;Sphingomonas sanxanigenens;
	PR1	0.028728	9	477641	Bacteria;Actinomycetota;Actinomycetes;Geodermatophilales;Geodermatophilaceae;Modestobacter;Modestobacter marinus;
	PR1	0.028728	9	1118379	Bacteria;Actinomycetota;Actinomycetes;Mycobacteriales;Mycobacteriaceae;Mycolicibacter;Mycolicibacter minnesotensis;
	PR1	0.028728	9	1267766	Bacteria;Pseudomonadota;Alphaproteobacteria;Sphingomonadales;Erythrobacteraceae;Croceibacterium;Croceibacterium atlanticum;
	PR1	0.028728	9	1389713	Bacteria;Actinomycetota;Actinomycetes;Mycobacteriales;Mycobacteriaceae;Mycobacterium;Mycobacterium paragordonae;
	PR1	0.028728	9	1411117	Bacteria;Actinomycetota;Actinomycetes;Streptosporangiales;Thermomonosporaceae;Thermomonospora;Thermomonospora amylolytica;
	PR1	0.028728	9	1735038	Bacteria;Pseudomonadota;Betaproteobacteria;Rhodocyclales;Rhodocyclaceae;Oryzomicrobium;Oryzomicrobium terrae;
	PR1	0.028728	9	1795032	Bacteria;Actinomycetota;Actinomycetes;Mycobacteriales;Mycobacteriaceae;Mycolicibacter;Mycolicibacter virginiensis;
	PR1	0.028728	9	1896196	Bacteria;Pseudomonadota;Alphaproteobacteria;Sphingomonadales;Erythrobacteraceae;Porphyrobacter;Porphyrobacter sp. LM 6;
	PR1	0.028728	9	1920667	Bacteria;Actinomycetota;Actinomycetes;Mycobacteriales;Mycobacteriaceae;Mycobacterium;Mycobacterium sp. WY10;
	PR1	0.028728	9	2319844	Bacteria;Pseudomonadota;Alphaproteobacteria;Sphingomonadales;Sphingomonadaceae;Sphingomonas;Sphingomonas paeninsulae;
	PR1	0.028728	9	2558918	Bacteria;Actinomycetota;Actinomycetes;Propionibacteriales;Nocardioidaceae;Nocardioides;Nocardioides cynanchi;
	PR1	0.028728	9	2604537	Bacteria;Pseudomonadota;Alphaproteobacteria;Sphingomonadales;Erythrobacteraceae;Altererythrobacter;Altererythrobacter sp. BO-6;
	PR1	0.028728	9	2739433	Bacteria;Pseudomonadota;Alphaproteobacteria;Sphingomonadales;Erythrobacteraceae;Erythrobacter;Erythrobacter mangrovi;
	PR1	0.028728	9	2750812	Bacteria;Actinomycetota;Actinomycetes;Streptosporangiales;Thermomonosporaceae;Actinomadura;Actinomadura graeca;
	PR1	0.028728	9	2763257	Bacteria;Actinomycetota;Actinomycetes;Micrococcales;Microbacteriaceae;Microbacterium;Microbacterium sp. YJN-G;
	PR1	0.028728	9	2884263	Bacteria;Actinomycetota;Acidimicrobiia;Acidimicrobiales;Iamiaceae;Aquihabitans;Aquihabitans sp. Kera 3;
	PR1	0.025536	8	94	Bacteria;Pseudomonadota;Alphaproteobacteria;Rhodospirillales;Stellaceae;Stella;Stella humosa;
	PR1	0.025536	8	1766	Bacteria;Actinomycetota;Actinomycetes;Mycobacteriales;Mycobacteriaceae;Mycolicibacterium;Mycolicibacterium fortuitum;
	PR1	0.025536	8	1789	Bacteria;Actinomycetota;Actinomycetes;Mycobacteriales;Mycobacteriaceae;Mycobacterium;Mycobacterium xenopi;
	PR1	0.025536	8	1861	Bacteria;Actinomycetota;Actinomycetes;Geodermatophilales;Geodermatophilaceae;Geodermatophilus;Geodermatophilus obscurus;
	PR1	0.025536	8	131568	Bacteria;Actinomycetota;Actinomycetes;Kineosporiales;Kineosporiaceae;Kineococcus;Kineococcus radiotolerans;
	PR1	0.025536	8	168471	Bacteria;Pseudomonadota;Betaproteobacteria;Neisseriales;Chromobacteriaceae;Laribacter;Laribacter hongkongensis;
	PR1	0.025536	8	182640	Bacteria;Actinomycetota;Actinomycetes;Propionibacteriales;Kribbellaceae;Kribbella;Kribbella flavida;
	PR1	0.025536	8	319706	Bacteria;Actinomycetota;Actinomycetes;Mycobacteriales;Mycobacteriaceae;Mycolicibacterium;Mycolicibacterium phocaicum;
	PR1	0.025536	8	406548	Bacteria;Planctomycetota;Planctomycetia;Isosphaerales;Isosphaeraceae;Aquisphaera;Aquisphaera giovannonii;
	PR1	0.025536	8	627192	Bacteria;Pseudomonadota;Alphaproteobacteria;Sphingomonadales;Sphingomonadaceae;Sphingobium;Sphingobium sp. SYK-6;
	PR1	0.025536	8	702113	Bacteria;Pseudomonadota;Alphaproteobacteria;Sphingomonadales;Sphingomonadaceae;Novosphingobium;Novosphingobium sp. PP1Y;
	PR1	0.025536	8	1332080	Bacteria;Pseudomonadota;Alphaproteobacteria;Sphingomonadales;Sphingomonadaceae;Sphingobium;Sphingobium baderi;
	PR1	0.025536	8	1473598	Bacteria;Acidobacteriota;Terriglobia;Bryobacterales;Bryobacteraceae;Paludibaculum;Paludibaculum fermentans;
	PR1	0.025536	8	1658671	Bacteria;Actinomycetota;Actinomycetes;Micrococcales;Intrasporangiaceae;Arsenicicoccus;Arsenicicoccus sp. oral taxon 190;
	PR1	0.025536	8	1866325	Bacteria;Pseudomonadota;Alphaproteobacteria;Sphingomonadales;Sphingomonadaceae;Sphingopyxis;Sphingopyxis sp. MG;
	PR1	0.025536	8	1892855	Bacteria;Pseudomonadota;Alphaproteobacteria;Sphingomonadales;Sphingosinicellaceae;Sphingosinicella;Sphingosinicella sp. BN140058;
	PR1	0.025536	8	1921510	Bacteria;Pseudomonadota;Alphaproteobacteria;Sphingomonadales;Sphingomonadaceae;Tardibacter;Tardibacter chloracetimidivorans;
	PR1	0.025536	8	1982042	Bacteria;Pseudomonadota;Alphaproteobacteria;Sphingomonadales;Erythrobacteraceae;Tsuneonella;Tsuneonella mangrovi;
	PR1	0.025536	8	2024580	Bacteria;Actinomycetota;Actinomycetes;Micromonosporales;Micromonosporaceae;Plantactinospora;Plantactinospora sp. KBS50;
	PR1	0.025536	8	2038343	Bacteria;Actinomycetota;Actinomycetes;Jatrophihabitantales;Jatrophihabitantaceae;Jatrophihabitans;Jatrophihabitans telluris;
	PR1	0.025536	8	2116657	Bacteria;Pseudomonadota;Betaproteobacteria;Burkholderiales;Comamonadaceae;Pulveribacter;Pulveribacter suum;
	PR1	0.025536	8	2497863	Bacteria;Pseudomonadota;Betaproteobacteria;Burkholderiales;Oxalobacteraceae;Janthinobacterium;Janthinobacterium sp. 17J80-10;
	PR1	0.025536	8	2527984	Bacteria;Planctomycetota;Planctomycetia;Pirellulales;Pirellulaceae;Bremerella;Bremerella volcania;
	PR1	0.025536	8	2597701	Bacteria;Pseudomonadota;Betaproteobacteria;Burkholderiales;Comamonadaceae;Comamonas;Comamonas sp. NLF-7-7;
	PR1	0.025536	8	2602016	Bacteria;Pseudomonadota;Alphaproteobacteria;Rhodospirillales;Rhodospirillaceae;Hypericibacter;Hypericibacter adhaerens;
	PR1	0.025536	8	2698679	Bacteria;Pseudomonadota;Alphaproteobacteria;Sphingomonadales;Sphingomonadaceae;Sphingomonas;Sphingomonas changnyeongensis;
	PR1	0.025536	8	2781735	Bacteria;Actinomycetota;Actinomycetes;Pseudonocardiales;Pseudonocardiaceae;Saccharothrix;Saccharothrix sp. 6-C;
	PR1	0.025536	8	2937788	Bacteria;Pseudomonadota;Alphaproteobacteria;Sphingomonadales;Sphingomonadaceae;Sphingomonas;Sphingomonas sp. SUN019;
	PR1	0.025536	8	3025315	Bacteria;Pseudomonadota;Alphaproteobacteria;Sphingomonadales;Erythrobacteraceae;Erythrobacter;Erythrobacter sp. BLCC-B19;
	PR1	0.022344	7	122	Bacteria;Planctomycetota;Planctomycetia;Planctomycetales;Planctomycetaceae;Gimesia;Gimesia maris;
	PR1	0.022344	7	1767	Bacteria;Actinomycetota;Actinomycetes;Mycobacteriales;Mycobacteriaceae;Mycobacterium;Mycobacterium intracellulare;
	PR1	0.022344	7	1852	Bacteria;Actinomycetota;Actinomycetes;Pseudonocardiales;Pseudonocardiaceae;Saccharomonospora;Saccharomonospora viridis;
	PR1	0.022344	7	13689	Bacteria;Pseudomonadota;Alphaproteobacteria;Sphingomonadales;Sphingomonadaceae;Sphingomonas;Sphingomonas paucimobilis;
	PR1	0.022344	7	39960	Bacteria;Pseudomonadota;Alphaproteobacteria;Sphingomonadales;Erythrobacteraceae;Erythrobacter;Erythrobacter litoralis;
	PR1	0.022344	7	53522	Bacteria;Actinomycetota;Actinomycetes;Streptosporangiales;Nocardiopsaceae;Thermobifida;Thermobifida alba;
	PR1	0.022344	7	76116	Bacteria;Pseudomonadota;Betaproteobacteria;Rhodocyclales;Rhodocyclaceae;Aromatoleum;Aromatoleum petrolei;
	PR1	0.022344	7	100225	Bacteria;Actinomycetota;Actinomycetes;Micrococcales;Dermatophilaceae;Austwickia;Austwickia chelonae;
	PR1	0.022344	7	292462	Bacteria;Actinomycetota;Actinomycetes;Mycobacteriales;Mycobacteriaceae;Mycobacterium;Mycobacterium florentinum;
	PR1	0.022344	7	404386	Bacteria;Actinomycetota;Actinomycetes;Streptosporangiales;Streptosporangiaceae;Nonomuraea;Nonomuraea coxensis;
	PR1	0.022344	7	436515	Bacteria;Pseudomonadota;Betaproteobacteria;Burkholderiales;Comamonadaceae;Variovorax;Variovorax boronicumulans;
	PR1	0.022344	7	520734	Bacteria;Pseudomonadota;Alphaproteobacteria;Sphingomonadales;Sphingomonadaceae;Sphingobium;Sphingobium sp. RSMS;
	PR1	0.022344	7	653931	Bacteria;Pseudomonadota;Alphaproteobacteria;Sphingomonadales;Sphingomonadaceae;Sphingomonas;Sphingomonas alpina;
	PR1	0.022344	7	861299	Bacteria;Gemmatimonadota;Gemmatimonadetes;Gemmatimonadales;Gemmatimonadaceae;Gemmatirosa;Gemmatirosa kalamazoonensis;
	PR1	0.022344	7	1030157	Bacteria;Pseudomonadota;Alphaproteobacteria;Sphingomonadales;Sphingomonadaceae;Sphingomonas;Sphingomonas sp. KC8;
	PR1	0.022344	7	1327635	Bacteria;Pseudomonadota;Alphaproteobacteria;Sphingomonadales;Sphingomonadaceae;Sphingomonas;Sphingomonas psychrotolerans;
	PR1	0.022344	7	1609977	Bacteria;Pseudomonadota;Alphaproteobacteria;Sphingomonadales;Sphingomonadaceae;Sphingomonas;Sphingomonas hengshuiensis;
	PR1	0.022344	7	1850238	Bacteria;Pseudomonadota;Alphaproteobacteria;Sphingomonadales;Sphingomonadaceae;Rhizorhabdus;Rhizorhabdus dicambivorans;
	PR1	0.022344	7	2499145	Bacteria;Actinomycetota;Actinomycetes;Mycobacteriales;Nocardiaceae;Rhodococcus;Rhodococcus sp. X156;
	PR1	0.022344	7	2571748	Bacteria;Pseudomonadota;Betaproteobacteria;Burkholderiales;Burkholderiaceae;Paraburkholderia;Paraburkholderia acidisoli;
	PR1	0.022344	7	2653850	Bacteria;Pseudomonadota;Alphaproteobacteria;Sphingomonadales;Erythrobacteraceae;Erythrobacter;Erythrobacter sp. 3-20A1M;
	PR1	0.022344	7	2711215	Bacteria;Pseudomonadota;Alphaproteobacteria;Sphingomonadales;Sphingomonadaceae;Sphingosinithalassobacter;Sphingosinithalassobacter tenebrarum;
	PR1	0.022344	7	2735134	Bacteria;Pseudomonadota;Alphaproteobacteria;Sphingomonadales;Sphingomonadaceae;Sphingomonas;Sphingomonas sp. AP4-R1;
	PR1	0.022344	7	2774151	Bacteria;Planctomycetota;Planctomycetia;Gemmatales;Gemmataceae;Frigoriglobus;Frigoriglobus tundricola;
	PR1	0.022344	7	2789216	Bacteria;Pseudomonadota;Alphaproteobacteria;Hyphomicrobiales;Xanthobacteraceae;Labrys;Labrys sp. KNU-23;
	PR1	0.022344	7	2789776	Bacteria;Actinomycetota;Acidimicrobiia;Acidimicrobiales;Iamiaceae;Actinomarinicola;Actinomarinicola tropica;
	PR1	0.022344	7	2807096	Bacteria;Pseudomonadota;Alphaproteobacteria;Rhodobacterales;Paracoccaceae;Neotabrizicola;Neotabrizicola shimadae;
	PR1	0.022344	7	2840457	Bacteria;Actinomycetota;Actinomycetes;Propionibacteriales;Nocardioidaceae;Nocardioides;Nocardioides sp. LMS-CY;
	PR1	0.022344	7	2878545	Bacteria;Pseudomonadota;Alphaproteobacteria;Sphingomonadales;Sphingomonadaceae;Sphingobium;Sphingobium sp. CFD-1;
	PR1	0.022344	7	2997354	Bacteria;Pseudomonadota;Alphaproteobacteria;Sphingomonadales;Sphingomonadaceae;Sphingomonas;Sphingomonas sp. So64.6b;
	PR1	0.022344	7	3046670	Bacteria;Pseudomonadota;Betaproteobacteria;Burkholderiales;Comamonadaceae;Comamonas;Comamonas sp. ZM22;
	PR1	0.019152	6	128	Bacteria;Planctomycetota;Planctomycetia;Isosphaerales;Isosphaeraceae;Isosphaera;Isosphaera pallida;
	PR1	0.019152	6	287	Bacteria;Pseudomonadota;Gammaproteobacteria;Pseudomonadales;Pseudomonadaceae;Pseudomonas;Pseudomonas aeruginosa;
	PR1	0.019152	6	921	Bacteria;Pseudomonadota;Alphaproteobacteria;Hyphomicrobiales;Xanthobacteraceae;Starkeya;Starkeya novella;
	PR1	0.019152	6	1076	Bacteria;Pseudomonadota;Alphaproteobacteria;Hyphomicrobiales;Nitrobacteraceae;Rhodopseudomonas;Rhodopseudomonas palustris;
	PR1	0.019152	6	2006	Bacteria;Actinomycetota;Actinomycetes;Streptosporangiales;Streptosporangiaceae;Thermobispora;Thermobispora bispora;
	PR1	0.019152	6	2020	Bacteria;Actinomycetota;Actinomycetes;Streptosporangiales;Thermomonosporaceae;Thermomonospora;Thermomonospora curvata;
	PR1	0.019152	6	2074	Bacteria;Actinomycetota;Actinomycetes;Pseudonocardiales;Pseudonocardiaceae;Pseudonocardia;Pseudonocardia autotrophica;
	PR1	0.019152	6	29405	Bacteria;Actinomycetota;Actinomycetes;Propionibacteriales;Propionibacteriaceae;Microlunatus;Microlunatus phosphovorus;
	PR1	0.019152	6	33914	Bacteria;Actinomycetota;Actinomycetes;Pseudonocardiales;Pseudonocardiaceae;Saccharopolyspora;Saccharopolyspora gregorii;
	PR1	0.019152	6	42256	Bacteria;Actinomycetota;Rubrobacteria;Rubrobacterales;Rubrobacteraceae;Rubrobacter;Rubrobacter radiotolerans;
	PR1	0.019152	6	76731	Bacteria;Pseudomonadota;Betaproteobacteria;Burkholderiales;Sphaerotilaceae;Roseateles;Roseateles depolymerans;
	PR1	0.019152	6	95486	Bacteria;Pseudomonadota;Betaproteobacteria;Burkholderiales;Burkholderiaceae;Burkholderia;Burkholderia cenocepacia;
	PR1	0.019152	6	119219	Bacteria;Pseudomonadota;Betaproteobacteria;Burkholderiales;Burkholderiaceae;Cupriavidus;Cupriavidus metallidurans;
	PR1	0.019152	6	133453	Bacteria;Chloroflexota;Caldilineae;Caldilineales;Caldilineaceae;Caldilinea;Caldilinea aerophila;
	PR1	0.019152	6	232537	Bacteria;Actinomycetota;Actinomycetes;Micrococcales;Microbacteriaceae;Rhodoluna;Rhodoluna limnophila;
	PR1	0.019152	6	265606	Bacteria;Planctomycetota;Planctomycetia;Pirellulales;Pirellulaceae;Rhodopirellula;Rhodopirellula baltica;
	PR1	0.019152	6	267128	Bacteria;Pseudomonadota;Alphaproteobacteria;Sphingomonadales;Sphingomonadaceae;Sphingopyxis;Sphingopyxis granuli;
	PR1	0.019152	6	311182	Bacteria;Pseudomonadota;Betaproteobacteria;Nitrosomonadales;Sterolibacteriaceae;Denitratisoma;Denitratisoma oestradiolicum;
	PR1	0.019152	6	332249	Bacteria;Deinococcota;Deinococci;Trueperales;Trueperaceae;Truepera;Truepera radiovictrix;
	PR1	0.019152	6	419476	Bacteria;Actinomycetota;Actinomycetes;Propionibacteriales;Nocardioidaceae;Nocardioides;Nocardioides marinisabuli;
	PR1	0.019152	6	450378	Bacteria;Pseudomonadota;Alphaproteobacteria;Sphingomonadales;Erythrobacteraceae;Croceicoccus;Croceicoccus marinus;
	PR1	0.019152	6	463040	Bacteria;Pseudomonadota;Betaproteobacteria;Burkholderiales;Alcaligenaceae;Bordetella;Bordetella genomosp. 13;
	PR1	0.019152	6	467976	Bacteria;Actinomycetota;Acidimicrobiia;Acidimicrobiales;Iamiaceae;Iamia;Iamia majanohamensis;
	PR1	0.019152	6	483545	Bacteria;Actinomycetota;Actinomycetes;Streptosporangiales;Nocardiopsaceae;Thermobifida;Thermobifida halotolerans;
	PR1	0.019152	6	571913	Bacteria;Actinomycetota;Actinomycetes;Micrococcales;Dermacoccaceae;Luteipulveratus;Luteipulveratus mongoliensis;
	PR1	0.019152	6	645517	Bacteria;Pseudomonadota;Alphaproteobacteria;Sphingomonadales;Erythrobacteraceae;Paraurantiacibacter;Paraurantiacibacter namhicola;
	PR1	0.019152	6	692036	Bacteria;Planctomycetota;Planctomycetia;Gemmatales;Gemmataceae;Tuwongella;Tuwongella immobilis;
	PR1	0.019152	6	701042	Bacteria;Actinomycetota;Actinomycetes;Mycobacteriales;Mycobacteriaceae;Mycobacterium;Mycobacterium marseillense;
	PR1	0.019152	6	946334	Bacteria;Actinomycetota;Actinomycetes;Micromonosporales;Micromonosporaceae;Actinoplanes;Actinoplanes sp. OR16;
	PR1	0.019152	6	1141883	Bacteria;Pseudomonadota;Betaproteobacteria;Burkholderiales;Oxalobacteraceae;Massilia;Massilia putida;
	PR1	0.019152	6	1235591	Bacteria;Pseudomonadota;Alphaproteobacteria;Hyphomicrobiales;NA;Pseudorhodoplanes;Pseudorhodoplanes sinuspersici;
	PR1	0.019152	6	1348774	Bacteria;Pseudomonadota;Alphaproteobacteria;Sphingomonadales;Erythrobacteraceae;Croceicoccus;Croceicoccus naphthovorans;
	PR1	0.019152	6	1353136	Bacteria;Cyanobacteriota;Cyanophyceae;Synechococcales;Synechococcaceae;Synechococcus;Synechococcus sp. CBW1004;
	PR1	0.019152	6	1357916	Bacteria;Pseudomonadota;Alphaproteobacteria;Sphingomonadales;Sphingomonadaceae;Sphingopyxis;Sphingopyxis sp. QXT-31;
	PR1	0.019152	6	1387353	Bacteria;Planctomycetota;Planctomycetia;Isosphaerales;Isosphaeraceae;Paludisphaera;Paludisphaera borealis;
	PR1	0.019152	6	1436133	Bacteria;Actinomycetota;Actinomycetes;Kitasatosporales;Streptomycetaceae;Actinacidiphila;Actinacidiphila bryophytorum;
	PR1	0.019152	6	1517554	Bacteria;Pseudomonadota;Alphaproteobacteria;Sphingomonadales;Sphingomonadaceae;Sphingomonas;Sphingomonas sp. HMP9;
	PR1	0.019152	6	1608957	Bacteria;Actinomycetota;Nitriliruptoria;Euzebyales;Euzebyaceae;Euzebya;Euzebya pacifica;
	PR1	0.019152	6	1643322	Bacteria;Actinomycetota;Actinomycetes;Propionibacteriales;Nocardioidaceae;Nocardioides;Nocardioides ungokensis;
	PR1	0.019152	6	1804624	Bacteria;Actinomycetota;Actinomycetes;Propionibacteriales;Nocardioidaceae;Nocardioides;Nocardioides baekrokdamisoli;
	PR1	0.019152	6	1842540	Bacteria;Pseudomonadota;Betaproteobacteria;Nitrosomonadales;Sterolibacteriaceae;Methyloversatilis;Methyloversatilis sp. RAC08;
	PR1	0.019152	6	2015316	Bacteria;Pseudomonadota;Alphaproteobacteria;Hyphomicrobiales;Boseaceae;Bosea;Bosea sp. AS-1;
	PR1	0.019152	6	2017486	Bacteria;Actinomycetota;Actinomycetes;Propionibacteriales;Nocardioidaceae;Nocardioides;Nocardioides sp. S5;
	PR1	0.019152	6	2163011	Bacteria;Pseudomonadota;Betaproteobacteria;Burkholderiales;Alcaligenaceae;Orrella;Orrella marina;
	PR1	0.019152	6	2483799	Bacteria;Actinomycetota;Actinomycetes;Micrococcales;Bogoriellaceae;Georgenia;Georgenia faecalis;
	PR1	0.019152	6	2527978	Bacteria;Planctomycetota;Planctomycetia;Planctomycetales;Planctomycetaceae;Gimesia;Gimesia panareensis;
	PR1	0.019152	6	2565554	Bacteria;Pseudomonadota;Alphaproteobacteria;Sphingomonadales;Sphingomonadaceae;Sphingobium;Sphingobium sp. PAMC28499;
	PR1	0.019152	6	2565556	Bacteria;Pseudomonadota;Alphaproteobacteria;Sphingomonadales;Sphingomonadaceae;Sphingopyxis;Sphingopyxis sp. PAMC25046;
	PR1	0.019152	6	2584094	Bacteria;Pseudomonadota;Alphaproteobacteria;Sphingomonadales;Sphingomonadaceae;Sphingorhabdus;Sphingorhabdus sp. SMR4y;
	PR1	0.019152	6	2594265	Bacteria;Actinomycetota;Actinomycetes;Micrococcales;Ornithinimicrobiaceae;Ornithinimicrobium;Ornithinimicrobium ciconiae;
	PR1	0.019152	6	2598579	Bacteria;Planctomycetota;Planctomycetia;Gemmatales;Gemmataceae;Limnoglobus;Limnoglobus roseus;
	PR1	0.019152	6	2601898	Bacteria;Pseudomonadota;Betaproteobacteria;Burkholderiales;Oxalobacteraceae;Noviherbaspirillum;Noviherbaspirillum sp. UKPF54;
	PR1	0.019152	6	2653203	Bacteria;Pseudomonadota;Alphaproteobacteria;Sphingomonadales;Sphingomonadaceae;Sphingomonas;Sphingomonas sp. CL5.1;
	PR1	0.019152	6	2712223	Bacteria;Actinomycetota;Actinomycetes;Propionibacteriales;Nocardioidaceae;Nocardioides;Nocardioides anomalus;
	PR1	0.019152	6	2714941	Bacteria;Actinomycetota;Actinomycetes;Micrococcales;Intrasporangiaceae;Phycicoccus;Phycicoccus sp. HDW14;
	PR1	0.019152	6	2716812	Bacteria;Actinomycetota;Actinomycetes;Frankiales;Frankiaceae;Protofrankia;Candidatus Protofrankia datiscae;
	PR1	0.019152	6	2732067	Bacteria;Pseudomonadota;Betaproteobacteria;Nitrosomonadales;Usitatibacteraceae;Usitatibacter;Usitatibacter rugosus;
	PR1	0.019152	6	2732487	Bacteria;Pseudomonadota;Betaproteobacteria;Nitrosomonadales;Usitatibacteraceae;Usitatibacter;Usitatibacter palustris;
	PR1	0.019152	6	2762325	Bacteria;Actinomycetota;Actinomycetes;Nakamurellales;Nakamurellaceae;Nakamurella;Nakamurella sp. PAMC28650;
	PR1	0.019152	6	2762748	Bacteria;Pseudomonadota;Alphaproteobacteria;Sphingomonadales;Sphingomonadaceae;Sphingosinithalassobacter;Sphingosinithalassobacter sp. CS137;
	PR1	0.019152	6	2771361	Bacteria;Pseudomonadota;Alphaproteobacteria;Rhodospirillales;Acetobacteraceae;Roseococcus;Roseococcus microcysteis;
	PR1	0.019152	6	2782176	Bacteria;Pseudomonadota;Betaproteobacteria;Burkholderiales;Alcaligenaceae;Orrella;Orrella daihaiensis;
	PR1	0.019152	6	2785907	Bacteria;Pseudomonadota;Alphaproteobacteria;Sphingomonadales;Erythrobacteraceae;Erythrobacter;Erythrobacter sp. A30-3;
	PR1	0.019152	6	2802971	Bacteria;Acidobacteriota;Vicinamibacteria;Vicinamibacterales;Vicinamibacteraceae;Luteitalea;Luteitalea sp. TBR-22;
	PR1	0.019152	6	2849779	Bacteria;Actinomycetota;Acidimicrobiia;Acidimicrobiales;Iamiaceae;Aquihabitans;Aquihabitans sp. G128;
	PR1	0.019152	6	2865833	Bacteria;Actinomycetota;Actinomycetes;Pseudonocardiales;Pseudonocardiaceae;Pseudonocardia;Pseudonocardia sp. DSM 110487;
	PR1	0.019152	6	2973977	Bacteria;Actinomycetota;Actinomycetes;Micrococcales;Cellulomonadaceae;Cellulomonas;Cellulomonas sp. NS3;
	PR1	0.019152	6	2978473	Bacteria;Pseudomonadota;Betaproteobacteria;Burkholderiales;Sphaerotilaceae;Roseateles;Roseateles sp. BIM B-1768;
	PR1	0.019152	6	2987751	Bacteria;Actinomycetota;Actinomycetes;Mycobacteriales;Nocardiaceae;Rhodococcus;Rhodococcus sp. 75;
	PR1	0.019152	6	2991728	Bacteria;Actinomycetota;Actinomycetes;Mycobacteriales;Mycobacteriaceae;Mycobacterium;Mycobacterium sp. Aquia_213;
	PR1	0.019152	6	2991729	Bacteria;Actinomycetota;Actinomycetes;Mycobacteriales;Mycobacteriaceae;Mycobacterium;Mycobacterium sp. Aquia_216;
	PR1	0.01596	5	426	Bacteria;Pseudomonadota;Alphaproteobacteria;Hyphomicrobiales;Methylocystaceae;Methylosinus;Methylosinus trichosporium;
	PR1	0.01596	5	1219	Bacteria;Cyanobacteriota;Cyanophyceae;Synechococcales;Prochlorococcaceae;Prochlorococcus;Prochlorococcus marinus;
	PR1	0.01596	5	1768	Bacteria;Actinomycetota;Actinomycetes;Mycobacteriales;Mycobacteriaceae;Mycobacterium;Mycobacterium kansasii;
	PR1	0.01596	5	1823	Bacteria;Actinomycetota;Actinomycetes;Mycobacteriales;Nocardiaceae;Nocardia;Nocardia otitidiscaviarum;
	PR1	0.01596	5	1993	Bacteria;Actinomycetota;Actinomycetes;Streptosporangiales;Thermomonosporaceae;Actinomadura;Actinomadura madurae;
	PR1	0.01596	5	2001	Bacteria;Actinomycetota;Actinomycetes;Streptosporangiales;Streptosporangiaceae;Streptosporangium;Streptosporangium roseum;
	PR1	0.01596	5	2061	Bacteria;Actinomycetota;Actinomycetes;Mycobacteriales;Tsukamurellaceae;Tsukamurella;Tsukamurella paurometabola;
	PR1	0.01596	5	35754	Bacteria;Actinomycetota;Actinomycetes;Micromonosporales;Micromonosporaceae;Dactylosporangium;Dactylosporangium aurantiacum;
	PR1	0.01596	5	37326	Bacteria;Actinomycetota;Actinomycetes;Mycobacteriales;Nocardiaceae;Nocardia;Nocardia brasiliensis;
	PR1	0.01596	5	47671	Bacteria;Pseudomonadota;Betaproteobacteria;Burkholderiales;Burkholderiaceae;Lautropia;Lautropia mirabilis;
	PR1	0.01596	5	53635	Bacteria;Actinomycetota;Acidimicrobiia;Acidimicrobiales;Acidimicrobiaceae;Acidimicrobium;Acidimicrobium ferrooxidans;
	PR1	0.01596	5	85698	Bacteria;Pseudomonadota;Betaproteobacteria;Burkholderiales;Alcaligenaceae;Achromobacter;Achromobacter xylosoxidans;
	PR1	0.01596	5	94624	Bacteria;Pseudomonadota;Betaproteobacteria;Burkholderiales;Alcaligenaceae;Bordetella;Bordetella petrii;
	PR1	0.01596	5	103733	Bacteria;Actinomycetota;Actinomycetes;Pseudonocardiales;Pseudonocardiaceae;Saccharothrix;Saccharothrix syringae;
	PR1	0.01596	5	103855	Bacteria;Pseudomonadota;Betaproteobacteria;Burkholderiales;Alcaligenaceae;Bordetella;Bordetella hinzii;
	PR1	0.01596	5	120962	Bacteria;Chloroflexota;Chloroflexia;Chloroflexales;Roseiflexaceae;Roseiflexus;Roseiflexus castenholzii;
	PR1	0.01596	5	138118	Bacteria;Pseudomonadota;Betaproteobacteria;Rhodocyclales;Azonexaceae;Quatrionicoccus;Quatrionicoccus australiensis;
	PR1	0.01596	5	171437	Bacteria;Pseudomonadota;Alphaproteobacteria;Rhodospirillales;Geminicoccaceae;Tistrella;Tistrella mobilis;
	PR1	0.01596	5	199592	Bacteria;Actinomycetota;Actinomycetes;Micrococcales;Microbacteriaceae;Microbacterium;Microbacterium paraoxydans;
	PR1	0.01596	5	204525	Bacteria;Pseudomonadota;Alphaproteobacteria;Rhodospirillales;Acetobacteraceae;Roseomonas;Roseomonas cervicalis;
	PR1	0.01596	5	256618	Bacteria;Pseudomonadota;Alphaproteobacteria;Hyphomicrobiales;Parvibaculaceae;Parvibaculum;Parvibaculum lavamentivorans;
	PR1	0.01596	5	262209	Bacteria;Actinomycetota;Actinomycetes;Micrococcales;Intrasporangiaceae;Janibacter;Janibacter melonis;
	PR1	0.01596	5	281362	Bacteria;Pseudomonadota;Betaproteobacteria;Rhodocyclales;Azonexaceae;Dechloromonas;Dechloromonas denitrificans;
	PR1	0.01596	5	292913	Bacteria;Pseudomonadota;Alphaproteobacteria;Sphingomonadales;Sphingomonadaceae;Sphingopyxis;Sphingopyxis sp. 113P3;
	PR1	0.01596	5	361183	Bacteria;Pseudomonadota;Alphaproteobacteria;Sphingomonadales;Erythrobacteraceae;Altererythrobacter;Altererythrobacter epoxidivorans;
	PR1	0.01596	5	447588	Bacteria;Pseudomonadota;Betaproteobacteria;Rhodocyclales;Azonexaceae;Dechloromonas;Dechloromonas sp. A34;
	PR1	0.01596	5	449461	Bacteria;Actinomycetota;Actinomycetes;Propionibacteriales;Nocardioidaceae;Nocardioides;Nocardioides humi;
	PR1	0.01596	5	556054	Bacteria;Pseudomonadota;Betaproteobacteria;Burkholderiales;Burkholderiaceae;Polynucleobacter;Polynucleobacter difficilis;
	PR1	0.01596	5	561184	Bacteria;Pseudomonadota;Alphaproteobacteria;Rhodobacterales;Roseobacteraceae;Mameliella;Mameliella alba;
	PR1	0.01596	5	639313	Bacteria;Actinomycetota;Actinomycetes;Mycobacteriales;Hoyosellaceae;Hoyosella;Hoyosella subflava;
	PR1	0.01596	5	864828	Bacteria;Pseudomonadota;Betaproteobacteria;Burkholderiales;Oxalobacteraceae;Pseudoduganella;Pseudoduganella umbonata;
	PR1	0.01596	5	871742	Bacteria;Pseudomonadota;Betaproteobacteria;Burkholderiales;Oxalobacteraceae;Pseudoduganella;Pseudoduganella flava;
	PR1	0.01596	5	980251	Bacteria;Planctomycetota;Planctomycetia;Pirellulales;Pirellulaceae;Mariniblastus;Mariniblastus fucicola;
	PR1	0.01596	5	1436290	Bacteria;Pseudomonadota;Betaproteobacteria;Burkholderiales;Comamonadaceae;Candidatus Symbiobacter;Candidatus Symbiobacter mobilis;
	PR1	0.01596	5	1515612	Bacteria;Pseudomonadota;Alphaproteobacteria;Sphingomonadales;Sphingomonadaceae;Sphingopyxis;Sphingopyxis fribergensis;
	PR1	0.01596	5	1526658	Bacteria;Pseudomonadota;Alphaproteobacteria;Hyphomicrobiales;Boseaceae;Bosea;Bosea vaviloviae;
	PR1	0.01596	5	1578165	Bacteria;Actinomycetota;Actinomycetes;Mycobacteriales;Mycobacteriaceae;Mycobacteroides;Mycobacteroides saopaulense;
	PR1	0.01596	5	1658616	Bacteria;Lentisphaerota;Lentisphaeria;Lentisphaerales;Lentisphaeraceae;Lentisphaera;Lentisphaera profundi;
	PR1	0.01596	5	1690220	Bacteria;Actinomycetota;Actinomycetes;Micrococcales;Intrasporangiaceae;Phycicoccus;Phycicoccus endophyticus;
	PR1	0.01596	5	1714373	Bacteria;Actinomycetota;Actinomycetes;Micrococcales;Microbacteriaceae;Microbacterium;Microbacterium sp. No. 7;
	PR1	0.01596	5	1750527	Bacteria;Pseudomonadota;Alphaproteobacteria;Rhodospirillales;Acetobacteraceae;Roseomonas;Roseomonas fluvialis;
	PR1	0.01596	5	1855912	Bacteria;Acidobacteriota;Vicinamibacteria;Vicinamibacterales;Vicinamibacteraceae;Luteitalea;Luteitalea pratensis;
	PR1	0.01596	5	1891644	Bacteria;Actinomycetota;Actinomycetes;Sporichthyales;Sporichthyaceae;Epidermidibacterium;Epidermidibacterium keratini;
	PR1	0.01596	5	1930274	Bacteria;Planctomycetota;Planctomycetia;Pirellulales;Pirellulaceae;Roseimaritima;Roseimaritima multifibrata;
	PR1	0.01596	5	1936003	Bacteria;Planctomycetota;Phycisphaerae;Sedimentisphaerales;Anaerohalosphaeraceae;Anaerohalosphaera;Anaerohalosphaera lusitana;
	PR1	0.01596	5	2127060	Bacteria;Planctomycetota;Planctomycetia;Pirellulales;Pirellulaceae;Rhodopirellula;Rhodopirellula sp. P2;
	PR1	0.01596	5	2486273	Bacteria;Pseudomonadota;Alphaproteobacteria;Sphingomonadales;Sphingomonadaceae;Sphingopyxis;Sphingopyxis sp. OPL5;
	PR1	0.01596	5	2518370	Bacteria;Actinomycetota;Actinomycetes;Propionibacteriales;Nocardioidaceae;Nocardioides;Nocardioides euryhalodurans;
	PR1	0.01596	5	2527995	Bacteria;Planctomycetota;Planctomycetia;Planctomycetales;Planctomycetaceae;Symmachiella;Symmachiella dynata;
	PR1	0.01596	5	2528007	Bacteria;Planctomycetota;Planctomycetia;Planctomycetales;Planctomycetaceae;Polystyrenella;Polystyrenella longa;
	PR1	0.01596	5	2567896	Bacteria;Myxococcota;NA;Polyangiales;Polyangiaceae;Polyangium;Polyangium aurulentum;
	PR1	0.01596	5	2596828	Bacteria;Actinomycetota;Actinomycetes;Propionibacteriales;Propionibacteriaceae;Microlunatus;Microlunatus elymi;
	PR1	0.01596	5	2599297	Bacteria;Pseudomonadota;Alphaproteobacteria;Sphingomonadales;Sphingomonadaceae;Sphingomonas;Sphingomonas suaedae;
	PR1	0.01596	5	2608982	Bacteria;Planctomycetota;Planctomycetia;Planctomycetales;Planctomycetaceae;Gimesia;Gimesia benthica;
	PR1	0.01596	5	2689110	Bacteria;Pseudomonadota;Betaproteobacteria;Burkholderiales;Burkholderiaceae;Polynucleobacter;Polynucleobacter sp. MWH-UH24A;
	PR1	0.01596	5	2708082	Bacteria;Actinomycetota;Actinomycetes;Propionibacteriales;Nocardioidaceae;Mumia;Mumia sp. ZJ1417;
	PR1	0.01596	5	2712222	Bacteria;Pseudomonadota;Alphaproteobacteria;Hyphomicrobiales;NA;Nordella;Nordella sp. HKS 07;
	PR1	0.01596	5	2714938	Bacteria;Actinomycetota;Actinomycetes;Propionibacteriales;Nocardioidaceae;Nocardioides;Nocardioides piscis;
	PR1	0.01596	5	2725558	Bacteria;Pseudomonadota;Alphaproteobacteria;Sphingomonadales;Sphingomonadaceae;Parasphingorhabdus;Parasphingorhabdus halotolerans;
	PR1	0.01596	5	2736640	Bacteria;Actinomycetota;Actinomycetes;Pseudonocardiales;Pseudonocardiaceae;Pseudonocardia;Pseudonocardia broussonetiae;
	PR1	0.01596	5	2768162	Bacteria;Pseudomonadota;Alphaproteobacteria;Rhodospirillales;Acetobacteraceae;Roseomonas;Roseomonas haemaphysalidis;
	PR1	0.01596	5	2779361	Bacteria;Pseudomonadota;Alphaproteobacteria;Sphingomonadales;Erythrobacteraceae;Erythrobacter;Erythrobacter sp. SCSIO 43205;
	PR1	0.01596	5	2806210	Bacteria;Pseudomonadota;Gammaproteobacteria;Nevskiales;Sinobacteraceae;Flagellatimonas;Flagellatimonas centrodinii;
	PR1	0.01596	5	2811415	Bacteria;Pseudomonadota;Betaproteobacteria;Rhodocyclales;Rhodocyclaceae;Niveibacterium;Niveibacterium microcysteis;
	PR1	0.01596	5	2854260	Bacteria;Pseudomonadota;Alphaproteobacteria;Sphingomonadales;Erythrobacteraceae;Porphyrobacter;Porphyrobacter sp. ULC335;
	PR1	0.01596	5	2934158	Bacteria;Actinomycetota;Actinomycetes;Micrococcales;Ornithinimicrobiaceae;Ornithinimicrobium;Ornithinimicrobium sp. HY1793;
	PR1	0.01596	5	2976680	Bacteria;Pseudomonadota;Alphaproteobacteria;Hyphomicrobiales;Devosiaceae;Devosia;Devosia sp. FJ2-5-3;
	PR1	0.01596	5	2981138	Bacteria;Actinomycetota;Actinomycetes;Pseudonocardiales;Pseudonocardiaceae;Crossiella;Crossiella sp. CA-258035;
	PR1	0.01596	5	2995304	Bacteria;Myxococcota;NA;Nannocystales;Nannocystaceae;Nannocystis;Nannocystis sp. fl3;
	PR1	0.012768	4	41	Bacteria;Myxococcota;Myxococcia;Myxococcales;Archangiaceae;Stigmatella;Stigmatella aurantiaca;
	PR1	0.012768	4	285	Bacteria;Pseudomonadota;Betaproteobacteria;Burkholderiales;Comamonadaceae;Comamonas;Comamonas testosteroni;
	PR1	0.012768	4	305	Bacteria;Pseudomonadota;Betaproteobacteria;Burkholderiales;Burkholderiaceae;Ralstonia;Ralstonia solanacearum;
	PR1	0.012768	4	316	Bacteria;Pseudomonadota;Gammaproteobacteria;Pseudomonadales;Pseudomonadaceae;Stutzerimonas;Stutzerimonas stutzeri;
	PR1	0.012768	4	354	Bacteria;Pseudomonadota;Gammaproteobacteria;Pseudomonadales;Pseudomonadaceae;Azotobacter;Azotobacter vinelandii;
	PR1	0.012768	4	916	Bacteria;Pseudomonadota;Betaproteobacteria;Nitrosomonadales;Nitrosomonadaceae;Nitrosomonas;Nitrosomonas eutropha;
	PR1	0.012768	4	1708	Bacteria;Actinomycetota;Actinomycetes;Micrococcales;Cellulomonadaceae;Cellulomonas;Cellulomonas fimi;
	PR1	0.012768	4	1828	Bacteria;Actinomycetota;Actinomycetes;Mycobacteriales;Nocardiaceae;Rhodococcus;Rhodococcus fascians;
	PR1	0.012768	4	28077	Bacteria;Pseudomonadota;Alphaproteobacteria;Rhodospirillales;Azospirillaceae;Nitrospirillum;Nitrospirillum amazonense;
	PR1	0.012768	4	32046	Bacteria;Cyanobacteriota;Cyanophyceae;Synechococcales;Synechococcaceae;Synechococcus;Synechococcus elongatus;
	PR1	0.012768	4	37329	Bacteria;Actinomycetota;Actinomycetes;Mycobacteriales;Nocardiaceae;Nocardia;Nocardia farcinica;
	PR1	0.012768	4	38310	Bacteria;Actinomycetota;Actinomycetes;Mycobacteriales;Nocardiaceae;Rhodococcus;Rhodococcus coprophilus;
	PR1	0.012768	4	39122	Bacteria;Actinomycetota;Actinomycetes;Mycobacteriales;Gordoniaceae;Skermania;Skermania piniformis;
	PR1	0.012768	4	40324	Bacteria;Pseudomonadota;Gammaproteobacteria;Xanthomonadales;Xanthomonadaceae;Stenotrophomonas;Stenotrophomonas maltophilia;
	PR1	0.012768	4	43767	Bacteria;Actinomycetota;Actinomycetes;Mycobacteriales;Nocardiaceae;Prescottella;Prescottella equi;
	PR1	0.012768	4	49319	Bacteria;Actinomycetota;Rubrobacteria;Rubrobacterales;Rubrobacteraceae;Rubrobacter;Rubrobacter xylanophilus;
	PR1	0.012768	4	53412	Bacteria;Pseudomonadota;Gammaproteobacteria;Pseudomonadales;Pseudomonadaceae;Pseudomonas;Pseudomonas resinovorans;
	PR1	0.012768	4	53461	Bacteria;Actinomycetota;Actinomycetes;Nakamurellales;Nakamurellaceae;Nakamurella;Nakamurella multipartita;
	PR1	0.012768	4	69362	Bacteria;Actinomycetota;Actinomycetes;Micrococcales;Microbacteriaceae;Microbacterium;Microbacterium schleiferi;
	PR1	0.012768	4	87883	Bacteria;Pseudomonadota;Betaproteobacteria;Burkholderiales;Burkholderiaceae;Burkholderia;Burkholderia multivorans;
	PR1	0.012768	4	93944	Bacteria;Actinomycetota;Actinomycetes;Streptosporangiales;Streptosporangiaceae;Nonomuraea;Nonomuraea gerenzanensis;
	PR1	0.012768	4	96344	Bacteria;Pseudomonadota;Betaproteobacteria;Burkholderiales;Burkholderiaceae;Cupriavidus;Cupriavidus oxalaticus;
	PR1	0.012768	4	101571	Bacteria;Pseudomonadota;Betaproteobacteria;Burkholderiales;Burkholderiaceae;Burkholderia;Burkholderia ubonensis;
	PR1	0.012768	4	106370	Bacteria;Actinomycetota;Actinomycetes;Frankiales;Frankiaceae;Frankia;Frankia casuarinae;
	PR1	0.012768	4	139208	Bacteria;Actinomycetota;Actinomycetes;Micrococcales;Promicromonosporaceae;Isoptericola;Isoptericola variabilis;
	PR1	0.012768	4	171865	Bacteria;Pseudomonadota;Betaproteobacteria;Nitrosomonadales;Sulfuricellaceae;Sulfuriferula;Sulfuriferula plumbiphila;
	PR1	0.012768	4	199591	Bacteria;Actinomycetota;Actinomycetes;Micrococcales;Brevibacteriaceae;Brevibacterium;Brevibacterium luteolum;
	PR1	0.012768	4	200618	Bacteria;Actinomycetota;Actinomycetes;Propionibacteriales;Nocardioidaceae;Nocardioides;Nocardioides aromaticivorans;
	PR1	0.012768	4	206506	Bacteria;Pseudomonadota;Betaproteobacteria;Burkholderiales;Alcaligenaceae;Kerstersia;Kerstersia gyiorum;
	PR1	0.012768	4	217203	Bacteria;Pseudomonadota;Betaproteobacteria;Burkholderiales;Alcaligenaceae;Achromobacter;Achromobacter spanius;
	PR1	0.012768	4	225992	Bacteria;Pseudomonadota;Betaproteobacteria;Burkholderiales;Comamonadaceae;Comamonas;Comamonas kerstersii;
	PR1	0.012768	4	239935	Bacteria;Verrucomicrobiota;Verrucomicrobiae;Verrucomicrobiales;Akkermansiaceae;Akkermansia;Akkermansia muciniphila;
	PR1	0.012768	4	261302	Bacteria;Pseudomonadota;Betaproteobacteria;Burkholderiales;Burkholderiaceae;Paraburkholderia;Paraburkholderia phytofirmans;
	PR1	0.012768	4	266951	Bacteria;Pseudomonadota;Alphaproteobacteria;Sphingomonadales;Erythrobacteraceae;Qipengyuania;Qipengyuania seohaensis;
	PR1	0.012768	4	279828	Bacteria;Actinomycetota;Actinomycetes;Micrococcales;Microbacteriaceae;Microcella;Microcella alkaliphila;
	PR1	0.012768	4	284016	Bacteria;Pseudomonadota;Alphaproteobacteria;Caulobacterales;Caulobacteraceae;Phenylobacterium;Phenylobacterium zucineum;
	PR1	0.012768	4	339268	Bacteria;Actinomycetota;Actinomycetes;Mycobacteriales;Mycobacteriaceae;Mycobacterium;Mycobacterium colombiense;
	PR1	0.012768	4	399176	Bacteria;Pseudomonadota;Alphaproteobacteria;Sphingomonadales;Sphingomonadaceae;Sphingomonas;Sphingomonas sp. R1;
	PR1	0.012768	4	424800	Bacteria;Pseudomonadota;Alphaproteobacteria;Sphingomonadales;Sphingomonadaceae;Sphingomonas;Sphingomonas insulae;
	PR1	0.012768	4	445576	Bacteria;Actinomycetota;Actinomycetes;Pseudonocardiales;Pseudonocardiaceae;Pseudonocardia;Pseudonocardia sp. AL041005-10;
	PR1	0.012768	4	450734	Bacteria;Actinomycetota;Actinomycetes;Propionibacteriales;Nocardioidaceae;Nocardioides;Nocardioides dokdonensis;
	PR1	0.012768	4	453230	Bacteria;Thermodesulfobacteriota;Desulfarculia;Desulfarculales;Desulfarculaceae;Desulfarculus;Desulfarculus baarsii;
	PR1	0.012768	4	467094	Bacteria;Actinomycetota;Acidimicrobiia;Acidimicrobiales;Ilumatobacteraceae;Ilumatobacter;Ilumatobacter coccineus;
	PR1	0.012768	4	502682	Bacteria;Pseudomonadota;Alphaproteobacteria;Sphingomonadales;Erythrobacteraceae;Aurantiacibacter;Aurantiacibacter gangjinensis;
	PR1	0.012768	4	515350	Bacteria;Actinomycetota;Actinomycetes;Micromonosporales;Micromonosporaceae;Micromonospora;Micromonospora endophytica;
	PR1	0.012768	4	563996	Bacteria;Pseudomonadota;Alphaproteobacteria;Sphingomonadales;Sphingomonadaceae;Sphingomonas;Sphingomonas hankookensis;
	PR1	0.012768	4	659012	Bacteria;Actinomycetota;Actinomycetes;Micrococcales;Microbacteriaceae;Agromyces;Agromyces soli;
	PR1	0.012768	4	674079	Bacteria;Actinomycetota;Actinomycetes;Micrococcales;Microbacteriaceae;Marisediminicola;Marisediminicola antarctica;
	PR1	0.012768	4	716816	Bacteria;Pseudomonadota;Gammaproteobacteria;Cellvibrionales;Spongiibacteraceae;Oceanicoccus;Oceanicoccus sagamiensis;
	PR1	0.012768	4	721785	Bacteria;Pseudomonadota;Betaproteobacteria;Burkholderiales;Comamonadaceae;Diaphorobacter;[Acidovorax] ebreus;
	PR1	0.012768	4	743836	Bacteria;Pseudomonadota;Alphaproteobacteria;Hyphomicrobiales;Methylocystaceae;Methylocystis;Methylocystis sp. SB2;
	PR1	0.012768	4	748811	Bacteria;Pseudomonadota;Betaproteobacteria;Nitrosomonadales;Sterolibacteriaceae;Sulfuritalea;Sulfuritalea hydrogenivorans;
	PR1	0.012768	4	857417	Bacteria;Actinomycetota;Actinomycetes;Micrococcales;Intrasporangiaceae;Janibacter;Janibacter indicus;
	PR1	0.012768	4	927083	Bacteria;Myxococcota;NA;Polyangiales;Sandaracinaceae;Sandaracinus;Sandaracinus amylolyticus;
	PR1	0.012768	4	1005039	Bacteria;Armatimonadota;Fimbriimonadia;Fimbriimonadales;Fimbriimonadaceae;Fimbriimonas;Fimbriimonas ginsengisoli;
	PR1	0.012768	4	1076124	Bacteria;Actinomycetota;Actinomycetes;Micromonosporales;Micromonosporaceae;Phytohabitans;Phytohabitans flavus;
	PR1	0.012768	4	1166950	Bacteria;Pseudomonadota;Gammaproteobacteria;Chromatiales;Chromatiaceae;Thiodictyon;Candidatus Thiodictyon syntrophicum;
	PR1	0.012768	4	1323948	Bacteria;Nitrospinota;Nitrospinia;Nitrospinales;Nitrospinaceae;Nitrospina;Nitrospina watsonii;
	PR1	0.012768	4	1517551	Bacteria;Pseudomonadota;Alphaproteobacteria;Sphingomonadales;Sphingomonadaceae;Sphingomonas;Sphingomonas sp. HMP6;
	PR1	0.012768	4	1532023	Bacteria;Pseudomonadota;Alphaproteobacteria;Sphingomonadales;Erythrobacteraceae;Qipengyuania;Qipengyuania sediminis;
	PR1	0.012768	4	1670830	Bacteria;Actinomycetota;Nitriliruptoria;Egicoccales;Egicoccaceae;Egicoccus;Egicoccus halophilus;
	PR1	0.012768	4	1703338	Bacteria;Pseudomonadota;Alphaproteobacteria;Sphingomonadales;Erythrobacteraceae;Croceicoccus;Croceicoccus sp. Ery15;
	PR1	0.012768	4	1737446	Bacteria;Pseudomonadota;Betaproteobacteria;Neisseriales;Chromobacteriaceae;Chitinibacter;Chitinibacter fontanus;
	PR1	0.012768	4	1792307	Bacteria;Pseudomonadota;Alphaproteobacteria;Hyphomicrobiales;Boseaceae;Bosea;Bosea sp. PAMC 26642;
	PR1	0.012768	4	1810504	Bacteria;Pseudomonadota;Gammaproteobacteria;Immundisolibacterales;Immundisolibacteraceae;Immundisolibacter;Immundisolibacter cernigliae;
	PR1	0.012768	4	1813879	Bacteria;Pseudomonadota;Alphaproteobacteria;Sphingomonadales;Sphingomonadaceae;Sphingomonas;Sphingomonas panacisoli;
	PR1	0.012768	4	1882682	Bacteria;Pseudomonadota;Alphaproteobacteria;Hyphomicrobiales;Methylobacteriaceae;Microvirga;Microvirga ossetica;
	PR1	0.012768	4	1913578	Bacteria;Pseudomonadota;Alphaproteobacteria;Sphingomonadales;Sphingomonadaceae;Sphingorhabdus;Sphingorhabdus lutea;
	PR1	0.012768	4	1914525	Bacteria;Pseudomonadota;Alphaproteobacteria;Sphingomonadales;Sphingomonadaceae;Sphingopyxis;Sphingopyxis sp. FD7;
	PR1	0.012768	4	1938604	Bacteria;Pseudomonadota;Betaproteobacteria;Neisseriales;Chromobacteriaceae;Aquaspirillum;Aquaspirillum sp. LM1;
	PR1	0.012768	4	1940610	Bacteria;Pseudomonadota;Alphaproteobacteria;Hyphomicrobiales;Phreatobacteraceae;Phreatobacter;Phreatobacter stygius;
	PR1	0.012768	4	2005884	Bacteria;Pseudomonadota;Betaproteobacteria;Rhodocyclales;Zoogloeaceae;Thauera;Thauera sp. K11;
	PR1	0.012768	4	2011159	Bacteria;Pseudomonadota;Alphaproteobacteria;Sphingomonadales;Erythrobacteraceae;Erythrobacter;Erythrobacter sp. KY5;
	PR1	0.012768	4	2023229	Bacteria;Pseudomonadota;Alphaproteobacteria;Sphingomonadales;Erythrobacteraceae;Porphyrobacter;Porphyrobacter sp. HT-58-2;
	PR1	0.012768	4	2027405	Bacteria;Pseudomonadota;Betaproteobacteria;Rhodocyclales;Zoogloeaceae;Azoarcus;Azoarcus sp. DD4;
	PR1	0.012768	4	2028345	Bacteria;Pseudomonadota;Betaproteobacteria;Burkholderiales;Alcaligenaceae;Pusillimonas;Pusillimonas thiosulfatoxidans;
	PR1	0.012768	4	2067960	Bacteria;Pseudomonadota;Betaproteobacteria;Rhodocyclales;Zoogloeaceae;Pseudazoarcus;Pseudazoarcus pumilus;
	PR1	0.012768	4	2107713	Bacteria;Actinomycetota;Actinomycetes;Propionibacteriales;Nocardioidaceae;Aeromicrobium;Aeromicrobium sp. A1-2;
	PR1	0.012768	4	2182384	Bacteria;Pseudomonadota;Alphaproteobacteria;Sphingomonadales;Erythrobacteraceae;Erythrobacter;Erythrobacter aureus;
	PR1	0.012768	4	2202825	Bacteria;Pseudomonadota;Alphaproteobacteria;Hyphomicrobiales;Methylobacteriaceae;Methylobacterium;Methylobacterium durans;
	PR1	0.012768	4	2219224	Bacteria;Actinomycetota;Actinomycetes;Streptosporangiales;Streptosporangiaceae;Nonomuraea;Nonomuraea phyllanthi;
	PR1	0.012768	4	2283195	Bacteria;Actinomycetota;Actinomycetes;Micrococcales;Ornithinimicrobiaceae;Ornithinimicrobium;Ornithinimicrobium avium;
	PR1	0.012768	4	2482763	Bacteria;Pseudomonadota;Alphaproteobacteria;Sphingomonadales;Sphingomonadaceae;Sphingopyxis;Sphingopyxis sp. YF1;
	PR1	0.012768	4	2494374	Bacteria;Pseudomonadota;Alphaproteobacteria;Rhodobacterales;Paracoccaceae;Tabrizicola;Tabrizicola piscis;
	PR1	0.012768	4	2528020	Bacteria;Planctomycetota;Phycisphaerae;Phycisphaerales;Phycisphaeraceae;Poriferisphaera;Poriferisphaera corsica;
	PR1	0.012768	4	2583243	Bacteria;Actinomycetota;Actinomycetes;Micromonosporales;Micromonosporaceae;Micromonospora;Micromonospora sp. HM134;
	PR1	0.012768	4	2583374	Bacteria;Actinomycetota;Actinomycetes;Micrococcales;Microbacteriaceae;Salinibacterium;Salinibacterium sp. M195;
	PR1	0.012768	4	2589074	Bacteria;Actinomycetota;Actinomycetes;Propionibacteriales;Nocardioidaceae;Nocardioides;Nocardioides sambongensis;
	PR1	0.012768	4	2591145	Bacteria;Actinomycetota;Actinomycetes;Micrococcales;Cellulomonadaceae;Cellulomonas;Cellulomonas sp. Y8;
	PR1	0.012768	4	2594003	Bacteria;Pseudomonadota;Alphaproteobacteria;Rhodospirillales;Rhodospirillaceae;Ferrovibrio;Ferrovibrio terrae;
	PR1	0.012768	4	2596913	Bacteria;Pseudomonadota;Alphaproteobacteria;Sphingomonadales;Sphingomonadaceae;Sphingomonas;Sphingomonas sp. NBWT7;
	PR1	0.012768	4	2602015	Bacteria;Pseudomonadota;Alphaproteobacteria;Rhodospirillales;Rhodospirillaceae;Hypericibacter;Hypericibacter terrae;
	PR1	0.012768	4	2608999	Bacteria;Pseudomonadota;Betaproteobacteria;Burkholderiales;Burkholderiaceae;Cupriavidus;Cupriavidus cauae;
	PR1	0.012768	4	2675754	Bacteria;Actinomycetota;Actinomycetes;Micrococcales;Ruaniaceae;Occultella;Occultella kanbiaonis;
	PR1	0.012768	4	2709380	Bacteria;Pseudomonadota;Alphaproteobacteria;Hyphomicrobiales;Xanthobacteraceae;Starkeya;Starkeya sp. ORNL1;
	PR1	0.012768	4	2716227	Bacteria;Actinomycetota;Actinomycetes;Micrococcales;Dermatophilaceae;Gephyromycinifex;Gephyromycinifex aptenodytis;
	PR1	0.012768	4	2724527	Bacteria;Pseudomonadota;Alphaproteobacteria;Sphingomonadales;Sphingomonadaceae;Parasphingopyxis;Parasphingopyxis sp. CP4;
	PR1	0.012768	4	2732163	Bacteria;Pseudomonadota;Betaproteobacteria;Burkholderiales;Burkholderiaceae;Limnobacter;Limnobacter sp. SAORIC-580;
	PR1	0.012768	4	2759526	Bacteria;Pseudomonadota;Alphaproteobacteria;Sphingomonadales;Sphingomonadaceae;Sphingomonas;Sphingomonas aliaeris;
	PR1	0.012768	4	2760308	Bacteria;Actinomycetota;Actinomycetes;Propionibacteriales;Propionibacteriaceae;Propioniciclava;Propioniciclava sp. MC1595;
	PR1	0.012768	4	2762729	Bacteria;Pseudomonadota;Alphaproteobacteria;Sphingomonadales;Sphingomonadaceae;Novosphingopyxis;Novosphingopyxis iocasae;
	PR1	0.012768	4	2774875	Bacteria;Pseudomonadota;Betaproteobacteria;Burkholderiales;Comamonadaceae;Variovorax;Variovorax sp. 38R;
	PR1	0.012768	4	2792224	Bacteria;Pseudomonadota;Betaproteobacteria;Burkholderiales;Comamonadaceae;Diaphorobacter;Diaphorobacter sp. JS3051;
	PR1	0.012768	4	2796139	Bacteria;Verrucomicrobiota;NA;NA;NA;Methylacidimicrobium;Methylacidimicrobium sp. B4;
	PR1	0.012768	4	2798724	Bacteria;Pseudomonadota;Alphaproteobacteria;Sphingomonadales;Erythrobacteraceae;Croceicoccus;Croceicoccus sp. YJ47;
	PR1	0.012768	4	2803858	Bacteria;Actinomycetota;Actinomycetes;Propionibacteriales;Nocardioidaceae;Nocardioides;Nocardioides sp. zg-536;
	PR1	0.012768	4	2822761	Bacteria;Pseudomonadota;Alphaproteobacteria;Hyphomicrobiales;Beijerinckiaceae;Methylovirgula;Methylovirgula sp. HY1;
	PR1	0.012768	4	2867410	Bacteria;Actinomycetota;Actinomycetes;Kitasatosporales;Streptomycetaceae;Streptomyces;Streptomyces sp. MA3_2.13;
	PR1	0.012768	4	2897332	Bacteria;Pseudomonadota;Alphaproteobacteria;Rhodospirillales;Acetobacteraceae;Roseomonas;Roseomonas sp. OT10;
	PR1	0.012768	4	2899123	Bacteria;Pseudomonadota;Alphaproteobacteria;Sphingomonadales;Sphingomonadaceae;Sphingomonas;Sphingomonas cannabina;
	PR1	0.012768	4	2899220	Bacteria;Pseudomonadota;Betaproteobacteria;Burkholderiales;Oxalobacteraceae;Massilia;Massilia sp. DM-R-R2A-13;
	PR1	0.012768	4	2901142	Bacteria;Pseudomonadota;Betaproteobacteria;Burkholderiales;Alcaligenaceae;Paralcaligenes;Paralcaligenes sp. KSB-10;
	PR1	0.012768	4	2909673	Bacteria;Pseudomonadota;Alphaproteobacteria;Sphingomonadales;Erythrobacteraceae;Qipengyuania;Qipengyuania spongiae;
	PR1	0.012768	4	2917724	Bacteria;Actinomycetota;Actinomycetes;Propionibacteriales;Nocardioidaceae;Nocardioides;Nocardioides sp. TF02-7;
	PR1	0.012768	4	2969247	Bacteria;Actinomycetota;Actinomycetes;Propionibacteriales;Nocardioidaceae;Aeromicrobium;Aeromicrobium sp. zg.Y1379;
	PR1	0.012768	4	2991075	Bacteria;Pseudomonadota;Alphaproteobacteria;Sphingomonadales;Sphingomonadaceae;Sphingomonas;Sphingomonas sp. S6-11;
	PR1	0.012768	4	3002436	Bacteria;Actinomycetota;Actinomycetes;Propionibacteriales;Kribbellaceae;Kribbella;Kribbella sp. CA-293567;
	PR1	0.012768	4	3009083	Bacteria;Pseudomonadota;Alphaproteobacteria;Sphingomonadales;Erythrobacteraceae;Aurantiacibacter;Aurantiacibacter sp. MUD61;
	PR1	0.012768	4	3015177	Bacteria;Pseudomonadota;Alphaproteobacteria;Caulobacterales;Caulobacteraceae;Phenylobacterium;Phenylobacterium sp. NIBR 498073;
	PR1	0.012768	4	3015997	Bacteria;Pseudomonadota;Alphaproteobacteria;Caulobacterales;Caulobacteraceae;Brevundimonas;Brevundimonas sp. NIBR10;
	PR1	0.012768	4	3016000	Bacteria;Pseudomonadota;Alphaproteobacteria;Caulobacterales;Caulobacteraceae;Caulobacter;Caulobacter sp. NIBR1757;
	PR1	0.012768	4	3041435	Bacteria;Pseudomonadota;Alphaproteobacteria;Hyphomicrobiales;Beijerinckiaceae;Methylocapsa;Methylocapsa sp. D3K7;
	PR1	0.009576	3	48	Bacteria;Myxococcota;Myxococcia;Myxococcales;Archangiaceae;Archangium;Archangium gephyra;
	PR1	0.009576	3	294	Bacteria;Pseudomonadota;Gammaproteobacteria;Pseudomonadales;Pseudomonadaceae;Pseudomonas;Pseudomonas fluorescens;
	PR1	0.009576	3	303	Bacteria;Pseudomonadota;Gammaproteobacteria;Pseudomonadales;Pseudomonadaceae;Pseudomonas;Pseudomonas putida;
	PR1	0.009576	3	384	Bacteria;Pseudomonadota;Alphaproteobacteria;Hyphomicrobiales;Rhizobiaceae;Rhizobium;Rhizobium leguminosarum;
	PR1	0.009576	3	414	Bacteria;Pseudomonadota;Gammaproteobacteria;Methylococcales;Methylococcaceae;Methylococcus;Methylococcus capsulatus;
	PR1	0.009576	3	539	Bacteria;Pseudomonadota;Betaproteobacteria;Neisseriales;Neisseriaceae;Eikenella;Eikenella corrodens;
	PR1	0.009576	3	985	Bacteria;Bacteroidota;Cytophagia;Cytophagales;Cytophagaceae;Cytophaga;Cytophaga hutchinsonii;
	PR1	0.009576	3	1501	Bacteria;Bacillota;Clostridia;Eubacteriales;Clostridiaceae;Clostridium;Clostridium pasteurianum;
	PR1	0.009576	3	1894	Bacteria;Actinomycetota;Actinomycetes;Kitasatosporales;Streptomycetaceae;Kitasatospora;Kitasatospora aureofaciens;
	PR1	0.009576	3	2021	Bacteria;Actinomycetota;Actinomycetes;Streptosporangiales;Nocardiopsaceae;Thermobifida;Thermobifida fusca;
	PR1	0.009576	3	2041	Bacteria;Actinomycetota;Actinomycetes;Propionibacteriales;Nocardioidaceae;Aeromicrobium;Aeromicrobium erythreum;
	PR1	0.009576	3	2045	Bacteria;Actinomycetota;Actinomycetes;Propionibacteriales;Nocardioidaceae;Pimelobacter;Pimelobacter simplex;
	PR1	0.009576	3	2066	Bacteria;Actinomycetota;Actinomycetes;Kitasatosporales;Streptomycetaceae;Kitasatospora;Kitasatospora setae;
	PR1	0.009576	3	2358	Bacteria;Thermodesulfobacteriota;Desulfomonilia;Desulfomonilales;Desulfomonilaceae;Desulfomonile;Desulfomonile tiedjei;
	PR1	0.009576	3	28097	Bacteria;Pseudomonadota;Betaproteobacteria;Burkholderiales;Burkholderiaceae;Ralstonia;Ralstonia syzygii;
	PR1	0.009576	3	28448	Bacteria;Pseudomonadota;Alphaproteobacteria;Rhodospirillales;Acetobacteraceae;Komagataeibacter;Komagataeibacter xylinus;
	PR1	0.009576	3	31909	Bacteria;Bacillota;Clostridia;Halanaerobiales;Halothermotrichaceae;Halothermothrix;Halothermothrix orenii;
	PR1	0.009576	3	31958	Bacteria;Actinomycetota;Actinomycetes;Pseudonocardiales;Pseudonocardiaceae;Amycolatopsis;Amycolatopsis orientalis;
	PR1	0.009576	3	41977	Bacteria;Pseudomonadota;Betaproteobacteria;Rhodocyclales;Zoogloeaceae;Parazoarcus;Parazoarcus communis;
	PR1	0.009576	3	42684	Bacteria;Actinomycetota;Actinomycetes;Kitasatosporales;Streptomycetaceae;Streptomyces;Streptomyces collinus;
	PR1	0.009576	3	45398	Bacteria;Actinomycetota;Actinomycetes;Kitasatosporales;Streptomycetaceae;Streptomyces;Streptomyces griseoviridis;
	PR1	0.009576	3	47760	Bacteria;Actinomycetota;Actinomycetes;Kitasatosporales;Streptomycetaceae;Streptomyces;Streptomyces aurantiacus;
	PR1	0.009576	3	53501	Bacteria;Pseudomonadota;Alphaproteobacteria;Rhodobacterales;Roseobacteraceae;Thalassobius;Thalassobius gelatinovorus;
	PR1	0.009576	3	56438	Bacteria;Actinomycetota;Actinomycetes;Micromonosporales;Micromonosporaceae;Couchioplanes;Couchioplanes caeruleus;
	PR1	0.009576	3	56458	Bacteria;Pseudomonadota;Gammaproteobacteria;Xanthomonadales;Xanthomonadaceae;Xanthomonas;Xanthomonas sacchari;
	PR1	0.009576	3	60552	Bacteria;Pseudomonadota;Betaproteobacteria;Burkholderiales;Burkholderiaceae;Burkholderia;Burkholderia vietnamiensis;
	PR1	0.009576	3	72000	Bacteria;Actinomycetota;Actinomycetes;Micrococcales;Micrococcaceae;Kocuria;Kocuria rhizophila;
	PR1	0.009576	3	78587	Bacteria;Pseudomonadota;Alphaproteobacteria;Caulobacterales;Caulobacteraceae;Asticcacaulis;Asticcacaulis excentricus;
	PR1	0.009576	3	80679	Bacteria;Pseudomonadota;Gammaproteobacteria;Chromatiales;Chromatiaceae;Thioflavicoccus;Thioflavicoccus mobilis;
	PR1	0.009576	3	81408	Bacteria;Bacillota;Bacilli;Bacillales;Bacillaceae;Parageobacillus;Parageobacillus caldoxylosilyticus;
	PR1	0.009576	3	88688	Bacteria;Pseudomonadota;Alphaproteobacteria;Caulobacterales;Caulobacteraceae;Caulobacter;Caulobacter segnis;
	PR1	0.009576	3	92645	Bacteria;Pseudomonadota;Betaproteobacteria;Burkholderiales;Oxalobacteraceae;Herbaspirillum;Herbaspirillum frisingense;
	PR1	0.009576	3	106649	Bacteria;Pseudomonadota;Gammaproteobacteria;Moraxellales;Moraxellaceae;Acinetobacter;Acinetobacter guillouiae;
	PR1	0.009576	3	114616	Bacteria;Pseudomonadota;Alphaproteobacteria;Hyphomicrobiales;Methylobacteriaceae;Methylobacterium;Methylobacterium nodulans;
	PR1	0.009576	3	138336	Bacteria;Actinomycetota;Actinomycetes;Geodermatophilales;Geodermatophilaceae;Blastococcus;Blastococcus saxobsidens;
	PR1	0.009576	3	160826	Bacteria;Actinomycetota;Actinomycetes;Propionibacteriales;Nocardioidaceae;Nocardioides;Nocardioides aquaticus;
	PR1	0.009576	3	166501	Bacteria;Chloroflexota;NA;NA;NA;Thermobaculum;Thermobaculum terrenum;
	PR1	0.009576	3	173559	Bacteria;Actinomycetota;Actinomycetes;Mycobacteriales;Gordoniaceae;Gordonia;Gordonia sihwensis;
	PR1	0.009576	3	178899	Bacteria;Bacillota;Clostridia;Eubacteriales;Clostridiales Family XVI. Incertae Sedis;Carboxydocella;Carboxydocella thermautotrophica;
	PR1	0.009576	3	179879	Bacteria;Pseudomonadota;Betaproteobacteria;Burkholderiales;Burkholderiaceae;Burkholderia;Burkholderia anthina;
	PR1	0.009576	3	191292	Bacteria;Actinomycetota;Actinomycetes;Mycobacteriales;Nocardiaceae;Rhodococcus;Rhodococcus aetherivorans;
	PR1	0.009576	3	191493	Bacteria;Actinomycetota;Actinomycetes;Mycobacteriales;Corynebacteriaceae;Corynebacterium;Corynebacterium sphenisci;
	PR1	0.009576	3	192812	Bacteria;Pseudomonadota;Alphaproteobacteria;Sphingomonadales;Erythrobacteraceae;Qipengyuania;Qipengyuania flava;
	PR1	0.009576	3	193462	Bacteria;Actinomycetota;Actinomycetes;Kitasatosporales;Streptomycetaceae;Streptomyces;Streptomyces niveus;
	PR1	0.009576	3	223390	Bacteria;Pseudomonadota;Alphaproteobacteria;Hyphomicrobiales;Xanthobacteraceae;Ancylobacter;Ancylobacter polymorphus;
	PR1	0.009576	3	270351	Bacteria;Pseudomonadota;Alphaproteobacteria;Hyphomicrobiales;Methylobacteriaceae;Methylobacterium;Methylobacterium aquaticum;
	PR1	0.009576	3	273677	Bacteria;Actinomycetota;Actinomycetes;Micrococcales;Microbacteriaceae;Microbacterium;Microbacterium oleivorans;
	PR1	0.009576	3	279058	Bacteria;Pseudomonadota;Betaproteobacteria;Burkholderiales;Oxalobacteraceae;Collimonas;Collimonas arenae;
	PR1	0.009576	3	283811	Bacteria;Actinomycetota;Actinomycetes;Glycomycetales;Glycomycetaceae;Stackebrandtia;Stackebrandtia nassauensis;
	PR1	0.009576	3	300028	Bacteria;Actinomycetota;Actinomycetes;Mycobacteriales;Nocardiaceae;Rhodococcus;Rhodococcus triatomae;
	PR1	0.009576	3	314722	Bacteria;Pseudomonadota;Gammaproteobacteria;Xanthomonadales;Xanthomonadaceae;Pseudoxanthomonas;Pseudoxanthomonas suwonensis;
	PR1	0.009576	3	336261	Bacteria;Synergistota;Synergistia;Synergistales;Thermovirgaceae;Thermovirga;Thermovirga lienii;
	PR1	0.009576	3	351604	Bacteria;Thermodesulfobacteriota;Desulfuromonadia;Geobacterales;Geobacteraceae;Geotalea;Geotalea uraniireducens;
	PR1	0.009576	3	363952	Bacteria;Pseudomonadota;Betaproteobacteria;Burkholderiales;Comamonadaceae;Comamonas;Comamonas thiooxydans;
	PR1	0.009576	3	372663	Bacteria;Actinomycetota;Actinomycetes;Micrococcales;Promicromonosporaceae;Isoptericola;Isoptericola dokdonensis;
	PR1	0.009576	3	390989	Bacteria;Actinomycetota;Actinomycetes;Micromonosporales;Micromonosporaceae;Actinocatenispora;Actinocatenispora sera;
	PR1	0.009576	3	402297	Bacteria;Actinomycetota;Actinomycetes;Propionibacteriales;Nocardioidaceae;Nocardioides;Nocardioides daphniae;
	PR1	0.009576	3	404405	Bacteria;Pseudomonadota;Betaproteobacteria;Rhodocyclales;Rhodocyclaceae;Azospira;Azospira restricta;
	PR1	0.009576	3	444103	Bacteria;Actinomycetota;Actinomycetes;Kitasatosporales;Streptomycetaceae;Streptomyces;Streptomyces sp. CNQ-509;
	PR1	0.009576	3	455344	Bacteria;Actinomycetota;Actinomycetes;Pseudonocardiales;Pseudonocardiaceae;Saccharopolyspora;Saccharopolyspora gloriosae;
	PR1	0.009576	3	455432	Bacteria;Actinomycetota;Actinomycetes;Mycobacteriales;Nocardiaceae;Nocardia;Nocardia terpenica;
	PR1	0.009576	3	463025	Bacteria;Pseudomonadota;Betaproteobacteria;Burkholderiales;Alcaligenaceae;Bordetella;Bordetella bronchialis;
	PR1	0.009576	3	465721	Bacteria;Pseudomonadota;Gammaproteobacteria;Nevskiales;Steroidobacteraceae;Steroidobacter;Steroidobacter denitrificans;
	PR1	0.009576	3	499555	Bacteria;Actinomycetota;Actinomycetes;Mycobacteriales;Dietziaceae;Dietzia;Dietzia timorensis;
	PR1	0.009576	3	530584	Bacteria;Actinomycetota;Actinomycetes;Pseudonocardiales;Pseudonocardiaceae;Prauserella;Prauserella marina;
	PR1	0.009576	3	543877	Bacteria;Pseudomonadota;Alphaproteobacteria;Sphingomonadales;Erythrobacteraceae;Pelagerythrobacter;Pelagerythrobacter marensis;
	PR1	0.009576	3	560555	Bacteria;Actinomycetota;Actinomycetes;Mycobacteriales;Mycobacteriaceae;Mycobacterium;Mycobacterium mantenii;
	PR1	0.009576	3	576611	Bacteria;Pseudomonadota;Betaproteobacteria;Burkholderiales;Burkholderiaceae;Polynucleobacter;Polynucleobacter asymbioticus;
	PR1	0.009576	3	587753	Bacteria;Pseudomonadota;Gammaproteobacteria;Pseudomonadales;Pseudomonadaceae;Pseudomonas;Pseudomonas chlororaphis;
	PR1	0.009576	3	590652	Bacteria;Actinomycetota;Actinomycetes;Mycobacteriales;Mycobacteriaceae;Mycobacterium;Mycobacterium paraseoulense;
	PR1	0.009576	3	659352	Bacteria;Actinomycetota;Actinomycetes;Kitasatosporales;Streptomycetaceae;Streptomyces;Streptomyces sp. SN-593;
	PR1	0.009576	3	674703	Bacteria;Pseudomonadota;Alphaproteobacteria;Hyphomicrobiales;Hyphomicrobiaceae;Rhodoplanes;Rhodoplanes sp. Z2-YC6860;
	PR1	0.009576	3	675281	Bacteria;Pseudomonadota;Alphaproteobacteria;Hyphomicrobiales;Phyllobacteriaceae;Aquibium;Aquibium microcysteis;
	PR1	0.009576	3	679318	Bacteria;Actinomycetota;Actinomycetes;Mycobacteriales;Nocardiaceae;Rhodococcus;Rhodococcus sp. WMMA185;
	PR1	0.009576	3	717785	Bacteria;Pseudomonadota;Alphaproteobacteria;Hyphomicrobiales;Hyphomicrobiaceae;Hyphomicrobium;Hyphomicrobium sp. MC1;
	PR1	0.009576	3	756892	Bacteria;Pseudomonadota;Gammaproteobacteria;Moraxellales;Moraxellaceae;Acinetobacter;Acinetobacter indicus;
	PR1	0.009576	3	930805	Bacteria;Pseudomonadota;Gammaproteobacteria;Cellvibrionales;Halieaceae;Halioglobus;Halioglobus japonicus;
	PR1	0.009576	3	1007105	Bacteria;Pseudomonadota;Betaproteobacteria;Burkholderiales;Alcaligenaceae;Pusillimonas;Pusillimonas sp. T7-7;
	PR1	0.009576	3	1123043	Bacteria;Planctomycetota;Planctomycetia;Gemmatales;Gemmataceae;Telmatocola;Telmatocola sphagniphila;
	PR1	0.009576	3	1138383	Bacteria;Actinomycetota;Actinomycetes;Mycobacteriales;Mycobacteriaceae;Mycobacterium;Mycobacterium paraintracellulare;
	PR1	0.009576	3	1176646	Bacteria;Pseudomonadota;Alphaproteobacteria;Sphingomonadales;Sphingomonadaceae;Sphingomonas;Sphingomonas daechungensis;
	PR1	0.009576	3	1225128	Bacteria;Pseudomonadota;Alphaproteobacteria;Rhodospirillales;Acetobacteraceae;Sediminicoccus;Sediminicoccus rosea;
	PR1	0.009576	3	1293412	Bacteria;Pseudomonadota;Alphaproteobacteria;Rhodospirillales;Acetobacteraceae;Swingsia;Swingsia samuiensis;
	PR1	0.009576	3	1306787	Bacteria;Pseudomonadota;Gammaproteobacteria;Oceanospirillales;Alcanivoracaceae;Isoalcanivorax;Isoalcanivorax pacificus;
	PR1	0.009576	3	1353147	Bacteria;Cyanobacteriota;Cyanophyceae;Synechococcales;Synechococcaceae;Synechococcus;Synechococcus sp. CBW1108;
	PR1	0.009576	3	1457365	Bacteria;Balneolota;Balneolia;Balneolales;Cyclonatronaceae;Cyclonatronum;Cyclonatronum proteinivorum;
	PR1	0.009576	3	1470434	Bacteria;Pseudomonadota;Gammaproteobacteria;Cellvibrionales;Spongiibacteraceae;Zhongshania;Zhongshania aliphaticivorans;
	PR1	0.009576	3	1484109	Bacteria;Pseudomonadota;Alphaproteobacteria;Rhodospirillales;Acetobacteraceae;Lichenicola;Lichenicola cladoniae;
	PR1	0.009576	3	1521117	Bacteria;Myxococcota;Myxococcia;Myxococcales;Myxococcaceae;Corallococcus;Corallococcus sp. EGB;
	PR1	0.009576	3	1531429	Bacteria;Actinomycetota;Coriobacteriia;Eggerthellales;Eggerthellaceae;Berryella;Berryella intestinalis;
	PR1	0.009576	3	1537215	Bacteria;Pseudomonadota;Alphaproteobacteria;Rhodobacterales;Paracoccaceae;Pseudooceanicola;Pseudooceanicola algae;
	PR1	0.009576	3	1541170	Bacteria;Pseudomonadota;Alphaproteobacteria;Sphingomonadales;Sphingomonadaceae;Sphingomonas;Sphingomonas morindae;
	PR1	0.009576	3	1549858	Bacteria;Pseudomonadota;Alphaproteobacteria;Sphingomonadales;Sphingomonadaceae;Sphingomonas;Sphingomonas taxi;
	PR1	0.009576	3	1560345	Bacteria;Pseudomonadota;Alphaproteobacteria;Sphingomonadales;Sphingomonadaceae;Sphingomonas;Sphingomonas panacis;
	PR1	0.009576	3	1565605	Bacteria;Pseudomonadota;Betaproteobacteria;Rhodocyclales;Rhodocyclaceae;Rugosibacter;Rugosibacter aromaticivorans;
	PR1	0.009576	3	1579979	Bacteria;Pseudomonadota;Gammaproteobacteria;Chromatiales;Wenzhouxiangellaceae;Wenzhouxiangella;Wenzhouxiangella marina;
	PR1	0.009576	3	1581680	Bacteria;Pseudomonadota;Betaproteobacteria;Nitrosomonadales;Methylophilaceae;Candidatus Methylopumilus;Candidatus Methylopumilus turicensis;
	PR1	0.009576	3	1634516	Bacteria;Pseudomonadota;Alphaproteobacteria;Sphingomonadales;Sphingomonadaceae;Citromicrobium;Citromicrobium sp. JL477;
	PR1	0.009576	3	1648404	Bacteria;Pseudomonadota;Alphaproteobacteria;Sphingomonadales;Erythrobacteraceae;Aurantiacibacter;Aurantiacibacter atlanticus;
	PR1	0.009576	3	1653478	Bacteria;Actinomycetota;Actinomycetes;Mycobacteriales;Nocardiaceae;Rhodococcus;Rhodococcus sp. PBTS 1;
	PR1	0.009576	3	1653480	Bacteria;Actinomycetota;Actinomycetes;Pseudonocardiales;Pseudonocardiaceae;Alloactinosynnema;Alloactinosynnema sp. L-07;
	PR1	0.009576	3	1690815	Bacteria;Actinomycetota;Actinomycetes;Pseudonocardiales;Pseudonocardiaceae;Pseudonocardia;Pseudonocardia sp. HH130630-07;
	PR1	0.009576	3	1736306	Bacteria;Actinomycetota;Actinomycetes;Propionibacteriales;Nocardioidaceae;Aeromicrobium;Aeromicrobium sp. Leaf245;
	PR1	0.009576	3	1745854	Bacteria;Pseudomonadota;Alphaproteobacteria;Hyphomicrobiales;Xanthobacteraceae;Ancylobacter;Ancylobacter pratisalsi;
	PR1	0.009576	3	1760988	Bacteria;Pseudomonadota;Gammaproteobacteria;Methylococcales;Methylococcaceae;Methylomagnum;Methylomagnum ishizawai;
	PR1	0.009576	3	1795630	Bacteria;Actinomycetota;Actinomycetes;Micrococcales;Microbacteriaceae;Frondihabitans;Frondihabitans sp. PAMC 28766;
	PR1	0.009576	3	1809410	Bacteria;Pseudomonadota;Betaproteobacteria;Burkholderiales;Oxalobacteraceae;Herminiimonas;Herminiimonas arsenitoxidans;
	PR1	0.009576	3	1813468	Bacteria;Pseudomonadota;Alphaproteobacteria;Sphingomonadales;Sphingomonadaceae;Sphingomonas;Sphingomonas naphthae;
	PR1	0.009576	3	1842535	Bacteria;Pseudomonadota;Alphaproteobacteria;Sphingomonadales;Sphingomonadaceae;Blastomonas;Blastomonas sp. RAC04;
	PR1	0.009576	3	1850250	Bacteria;Pseudomonadota;Alphaproteobacteria;Rhodobacterales;Paracoccaceae;Rhodobacter;Rhodobacter sp. LPB0142;
	PR1	0.009576	3	1851544	Bacteria;Pseudomonadota;Betaproteobacteria;Burkholderiales;Alcaligenaceae;Orrella;Orrella dioscoreae;
	PR1	0.009576	3	1852022	Bacteria;Pseudomonadota;Alphaproteobacteria;Hyphomicrobiales;Phyllobacteriaceae;Roseitalea;Roseitalea porphyridii;
	PR1	0.009576	3	1883414	Bacteria;Pseudomonadota;Gammaproteobacteria;Oceanospirillales;Halomonadaceae;Pistricoccus;Pistricoccus aurantiacus;
	PR1	0.009576	3	1891094	Bacteria;Pseudomonadota;Betaproteobacteria;Burkholderiales;Burkholderiaceae;Pandoraea;Pandoraea fibrosis;
	PR1	0.009576	3	1914471	Bacteria;Pseudomonadota;Betaproteobacteria;Nitrosomonadales;Thiobacillaceae;Sulfuritortus;Sulfuritortus calidifontis;
	PR1	0.009576	3	1938607	Bacteria;Pseudomonadota;Alphaproteobacteria;Sphingomonadales;Sphingomonadaceae;Sphingomonas;Sphingomonas sp. LM7;
	PR1	0.009576	3	1940612	Bacteria;Pseudomonadota;Betaproteobacteria;Burkholderiales;Alcaligenaceae;Pigmentiphaga;Pigmentiphaga aceris;
	PR1	0.009576	3	1972068	Bacteria;Pseudomonadota;Gammaproteobacteria;Chromatiales;Thioalkalispiraceae;Sulfurivermis;Sulfurivermis fontis;
	PR1	0.009576	3	1987356	Bacteria;Actinomycetota;Actinomycetes;Micrococcales;Microbacteriaceae;Aurantimicrobium;Aurantimicrobium photophilum;
	PR1	0.009576	3	2016596	Bacteria;Pseudomonadota;Betaproteobacteria;Rhodocyclales;Zoogloeaceae;Nitrogeniibacter;Nitrogeniibacter mangrovi;
	PR1	0.009576	3	2018025	Bacteria;Actinomycetota;Actinomycetes;Kitasatosporales;Streptomycetaceae;Kitasatospora;Kitasatospora sp. MMS16-BH015;
	PR1	0.009576	3	2026199	Bacteria;Pseudomonadota;Betaproteobacteria;Burkholderiales;Burkholderiaceae;Paraburkholderia;Paraburkholderia aromaticivorans;
	PR1	0.009576	3	2026624	Bacteria;Pseudomonadota;Alphaproteobacteria;Sphingomonadales;Sphingomonadaceae;Parasphingopyxis;Parasphingopyxis algicola;
	PR1	0.009576	3	2027911	Bacteria;Pseudomonadota;Betaproteobacteria;Burkholderiales;Burkholderiaceae;Cupriavidus;Cupriavidus sp. P-10;
	PR1	0.009576	3	2045208	Bacteria;Pseudomonadota;Betaproteobacteria;Burkholderiales;Oxalobacteraceae;Massilia;Massilia violaceinigra;
	PR1	0.009576	3	2045452	Bacteria;Actinomycetota;Actinomycetes;Propionibacteriales;Nocardioidaceae;Nocardioides;Nocardioides houyundeii;
	PR1	0.009576	3	2079793	Bacteria;Actinomycetota;Actinomycetes;Propionibacteriales;Nocardioidaceae;Aeromicrobium;Aeromicrobium chenweiae;
	PR1	0.009576	3	2093857	Bacteria;Bacillota;Clostridia;Eubacteriales;Oscillospiraceae;Dysosmobacter;Dysosmobacter welbionis;
	PR1	0.009576	3	2136401	Bacteria;Actinomycetota;Actinomycetes;Kitasatosporales;Streptomycetaceae;Streptomyces;Streptomyces sp. YIM 121038;
	PR1	0.009576	3	2161816	Bacteria;Actinomycetota;Actinomycetes;Propionibacteriales;Propionibacteriaceae;Tessaracoccus;Tessaracoccus timonensis;
	PR1	0.009576	3	2169400	Bacteria;Pseudomonadota;Alphaproteobacteria;Rhodobacterales;Paracoccaceae;Gemmobacter;Gemmobacter aquarius;
	PR1	0.009576	3	2184083	Bacteria;Pseudomonadota;Betaproteobacteria;Rhodocyclales;Zoogloeaceae;Pseudothauera;Pseudothauera hydrothermalis;
	PR1	0.009576	3	2202148	Bacteria;Pseudomonadota;Alphaproteobacteria;Rhodospirillales;Azospirillaceae;Azospirillum;Azospirillum thermophilum;
	PR1	0.009576	3	2202149	Bacteria;Pseudomonadota;Gammaproteobacteria;Xanthomonadales;Xanthomonadaceae;Thermomonas;Thermomonas aquatica;
	PR1	0.009576	3	2213200	Bacteria;Actinomycetota;Actinomycetes;Mycobacteriales;Nocardiaceae;Nocardia;Nocardia mangyaensis;
	PR1	0.009576	3	2219696	Bacteria;Pseudomonadota;Alphaproteobacteria;Sphingomonadales;Sphingomonadaceae;Sphingomonas;Sphingomonas sp. FARSPH;
	PR1	0.009576	3	2231055	Bacteria;Pseudomonadota;Betaproteobacteria;Rhodocyclales;Azonexaceae;Dechloromonas;Dechloromonas sp. HYN0024;
	PR1	0.009576	3	2292766	Bacteria;NA;Deltaproteobacteria;Bradymonadales;Bradymonadaceae;Persicimonas;Persicimonas caeni;
	PR1	0.009576	3	2500546	Bacteria;Actinomycetota;Actinomycetes;Propionibacteriales;Nocardioidaceae;Nocardioides;Nocardioides yefusunii;
	PR1	0.009576	3	2507582	Bacteria;Actinomycetota;Actinomycetes;Mycobacteriales;Nocardiaceae;Rhodococcus;Rhodococcus sp. ABRD24;
	PR1	0.009576	3	2509459	Bacteria;Actinomycetota;Actinomycetes;Micrococcales;Promicromonosporaceae;Xylanimonas;Xylanimonas allomyrinae;
	PR1	0.009576	3	2518989	Bacteria;Pseudomonadota;Gammaproteobacteria;Cellvibrionales;Halieaceae;Aequoribacter;Aequoribacter fuscus;
	PR1	0.009576	3	2527982	Bacteria;Planctomycetota;Phycisphaerae;Phycisphaerales;Phycisphaeraceae;Mucisphaera;Mucisphaera calidilacus;
	PR1	0.009576	3	2528019	Bacteria;Planctomycetota;Planctomycetia;Planctomycetales;Planctomycetaceae;Planctopirus;Planctopirus ephydatiae;
	PR1	0.009576	3	2565555	Bacteria;Pseudomonadota;Alphaproteobacteria;Sphingomonadales;Sphingomonadaceae;Sphingomonas;Sphingomonas sp. PAMC26645;
	PR1	0.009576	3	2571746	Bacteria;Pseudomonadota;Betaproteobacteria;Burkholderiales;Burkholderiaceae;Burkholderia;Burkholderia sp. DHOD12;
	PR1	0.009576	3	2585135	Bacteria;Actinomycetota;Actinomycetes;Micrococcales;Bogoriellaceae;Georgenia;Georgenia wutianyii;
	PR1	0.009576	3	2587851	Bacteria;Pseudomonadota;Alphaproteobacteria;Sphingomonadales;Erythrobacteraceae;Erythrobacter;Erythrobacter sp. THAF29;
	PR1	0.009576	3	2592334	Bacteria;Actinomycetota;Actinomycetes;Propionibacteriales;Nocardioidaceae;Nocardioides;Nocardioides sp. JQ2195;
	PR1	0.009576	3	2599640	Bacteria;Pseudomonadota;Alphaproteobacteria;Hyphomicrobiales;Boseaceae;Bosea;Bosea sp. F3-2;
	PR1	0.009576	3	2601894	Bacteria;Pseudomonadota;Gammaproteobacteria;Cellvibrionales;Halieaceae;Halioglobus;Halioglobus maricola;
	PR1	0.009576	3	2662028	Bacteria;Actinomycetota;Actinomycetes;Propionibacteriales;Nocardioidaceae;Aeromicrobium;Aeromicrobium yanjiei;
	PR1	0.009576	3	2666185	Bacteria;Pseudomonadota;Gammaproteobacteria;Chromatiales;Ectothiorhodospiraceae;Spiribacter;Spiribacter sp. 2438;
	PR1	0.009576	3	2681310	Bacteria;Pseudomonadota;Gammaproteobacteria;Methylococcales;Methylococcaceae;Methylococcus;Methylococcus geothermalis;
	PR1	0.009576	3	2681552	Bacteria;Pseudomonadota;Betaproteobacteria;Burkholderiales;Comamonadaceae;Variovorax;Variovorax sp. RKNM96;
	PR1	0.009576	3	2683590	Bacteria;Actinomycetota;Actinomycetes;Micrococcales;Microbacteriaceae;Diaminobutyricimonas;Diaminobutyricimonas sp. LJ205;
	PR1	0.009576	3	2697043	Bacteria;Kiritimatiellota;Tichowtungiia;Tichowtungiales;Tichowtungiaceae;Tichowtungia;Tichowtungia aerotolerans;
	PR1	0.009576	3	2705012	Bacteria;Actinomycetota;Actinomycetes;Kitasatosporales;Streptomycetaceae;Streptacidiphilus;Streptacidiphilus sp. PB12-B1b;
	PR1	0.009576	3	2708079	Bacteria;Actinomycetota;Actinomycetes;Micrococcales;Microbacteriaceae;Microbacterium;Microbacterium fandaimingii;
	PR1	0.009576	3	2708301	Bacteria;Pseudomonadota;Gammaproteobacteria;Cellvibrionales;Halieaceae;Kineobactrum;Kineobactrum salinum;
	PR1	0.009576	3	2715959	Bacteria;Pseudomonadota;Alphaproteobacteria;Hyphomicrobiales;Rhizobiaceae;Shinella;Shinella sp. PSBB067;
	PR1	0.009576	3	2722752	Bacteria;Actinomycetota;Acidimicrobiia;Acidimicrobiales;Iamiaceae;Iamia;Iamia sp. SCSIO 61187;
	PR1	0.009576	3	2735554	Bacteria;Pseudomonadota;Betaproteobacteria;Burkholderiales;Comamonadaceae;Diaphorobacter;Diaphorobacter sp. JS3050;
	PR1	0.009576	3	2740529	Bacteria;Pseudomonadota;Alphaproteobacteria;Hyphomicrobiales;Methylobacteriaceae;Microvirga;Microvirga sp. R24;
	PR1	0.009576	3	2740807	Bacteria;Pseudomonadota;Gammaproteobacteria;Chromatiales;Ectothiorhodospiraceae;Aquisalimonas;Aquisalimonas sp. 2447;
	PR1	0.009576	3	2742128	Bacteria;Actinomycetota;Actinomycetes;Streptosporangiales;Thermomonosporaceae;Actinomadura;Actinomadura sp. NAK00032;
	PR1	0.009576	3	2742603	Bacteria;Actinomycetota;Actinomycetes;Mycobacteriales;Nocardiaceae;Rhodococcus;Rhodococcus sp. W8901;
	PR1	0.009576	3	2749991	Bacteria;Actinomycetota;Actinomycetes;Mycobacteriales;Nocardiaceae;Nocardia;Nocardia gipuzkoensis;
	PR1	0.009576	3	2758710	Bacteria;Actinomycetota;Actinomycetes;Mycobacteriales;Gordoniaceae;Gordonia;Gordonia jinghuaiqii;
	PR1	0.009576	3	2760089	Bacteria;Actinomycetota;Actinomycetes;Propionibacteriales;Nocardioidaceae;Nocardioides;Nocardioides dongkuii;
	PR1	0.009576	3	2760310	Bacteria;Actinomycetota;Actinomycetes;Propionibacteriales;Propionibacteriaceae;Tessaracoccus;Tessaracoccus sp. MC1865;
	PR1	0.009576	3	2762322	Bacteria;Pseudomonadota;Betaproteobacteria;Burkholderiales;Comamonadaceae;Variovorax;Variovorax sp. PAMC26660;
	PR1	0.009576	3	2764705	Bacteria;Pseudomonadota;Betaproteobacteria;Nitrosomonadales;Gallionellaceae;Sideroxyarcus;Sideroxyarcus emersonii;
	PR1	0.009576	3	2785627	Bacteria;Pseudomonadota;Betaproteobacteria;Rhodocyclales;Rhodocyclaceae;Azospira;Azospira inquinata;
	PR1	0.009576	3	2796366	Bacteria;Pseudomonadota;Betaproteobacteria;Burkholderiales;Comamonadaceae;Comamonas;Comamonas fluminis;
	PR1	0.009576	3	2802641	Bacteria;Actinomycetota;Actinomycetes;Pseudonocardiales;Pseudonocardiaceae;Kutzneria;Kutzneria sp. CA-103260;
	PR1	0.009576	3	2807101	Bacteria;Pseudomonadota;Alphaproteobacteria;Hyphomicrobiales;Methylobacteriaceae;Microvirga;Microvirga sp. VF16;
	PR1	0.009576	3	2811111	Bacteria;Actinomycetota;Actinomycetes;Micromonosporales;Micromonosporaceae;Natronosporangium;Natronosporangium hydrolyticum;
	PR1	0.009576	3	2815343	Bacteria;Pseudomonadota;Betaproteobacteria;Rhodocyclales;Zoogloeaceae;Nitrogeniibacter;Nitrogeniibacter aestuarii;
	PR1	0.009576	3	2820884	Bacteria;Actinomycetota;Actinomycetes;Streptosporangiales;Nocardiopsaceae;Spiractinospora;Spiractinospora alimapuensis;
	PR1	0.009576	3	2823693	Bacteria;Pseudomonadota;Alphaproteobacteria;Caulobacterales;Caulobacteraceae;Caulobacter;Caulobacter sp. S6;
	PR1	0.009576	3	2829500	Bacteria;Pseudomonadota;Alphaproteobacteria;Sphingomonadales;Erythrobacteraceae;Erythrobacter;Erythrobacter sp. JK5;
	PR1	0.009576	3	2830667	Bacteria;Pseudomonadota;Alphaproteobacteria;Sphingomonadales;Sphingomonadaceae;Sphingopyxis;Sphingopyxis sp. USTB-05;
	PR1	0.009576	3	2840469	Bacteria;Pseudomonadota;Alphaproteobacteria;Hyphomicrobiales;Nitrobacteraceae;Bradyrhizobium;Bradyrhizobium sediminis;
	PR1	0.009576	3	2843330	Bacteria;Pseudomonadota;Alphaproteobacteria;Rhodospirillales;Elioraeaceae;Elioraea;Elioraea tepida;
	PR1	0.009576	3	2862331	Bacteria;Pseudomonadota;Alphaproteobacteria;Sphingomonadales;Sphingosinicellaceae;Polymorphobacter;Polymorphobacter sp. PAMC 29334;
	PR1	0.009576	3	2867012	Bacteria;Pseudomonadota;Alphaproteobacteria;Rhodobacterales;Roseobacteraceae;Jannaschia;Jannaschia sp. W003;
	PR1	0.009576	3	2867020	Bacteria;Pseudomonadota;Alphaproteobacteria;Rhodobacterales;Roseobacteraceae;Ruegeria;Ruegeria sp. B32;
	PR1	0.009576	3	2880934	Bacteria;Pseudomonadota;Alphaproteobacteria;Hyphomicrobiales;Phyllobacteriaceae;Mesorhizobium;Mesorhizobium sp. PAMC28654;
	PR1	0.009576	3	2881056	Bacteria;Actinomycetota;Actinomycetes;Micrococcales;Demequinaceae;Demequina;Demequina sp. TMPB413;
	PR1	0.009576	3	2884264	Bacteria;Actinomycetota;Actinomycetes;Propionibacteriales;Nocardioidaceae;Nocardioides;Nocardioides sp. Kera G14;
	PR1	0.009576	3	2894081	Bacteria;Actinomycetota;Actinomycetes;Propionibacteriales;Nocardioidaceae;Nocardioides;Nocardioides okcheonensis;
	PR1	0.009576	3	2895559	Bacteria;Actinomycetota;Actinomycetes;Micrococcales;Microbacteriaceae;Subtercola;Subtercola sp. AK-R2A1-2;
	PR1	0.009576	3	2895565	Bacteria;Actinomycetota;Actinomycetes;Propionibacteriales;Nocardioidaceae;Nocardioides;Nocardioides sp. B-3;
	PR1	0.009576	3	2897772	Bacteria;Pseudomonadota;Betaproteobacteria;Rhodocyclales;Zoogloeaceae;Thauera;Thauera sp. WB-2;
	PR1	0.009576	3	2897774	Bacteria;Actinomycetota;Actinomycetes;Micrococcales;Ruaniaceae;Ruania;Ruania suaedae;
	PR1	0.009576	3	2904523	Bacteria;Actinomycetota;Actinomycetes;Micrococcales;Dermacoccaceae;Allobranchiibius;Allobranchiibius sp. GilTou73;
	PR1	0.009576	3	2904790	Bacteria;Actinomycetota;Actinomycetes;Micrococcales;Cellulomonadaceae;Cellulomonas;Cellulomonas sp. S1-8;
	PR1	0.009576	3	2905871	Bacteria;Actinomycetota;Actinomycetes;Micrococcales;Microbacteriaceae;Herbiconiux;Herbiconiux sp. L3-i23;
	PR1	0.009576	3	2917725	Bacteria;Actinomycetota;Actinomycetes;Micrococcales;Bogoriellaceae;Georgenia;Georgenia sp. TF02-10;
	PR1	0.009576	3	2923272	Bacteria;Actinomycetota;Actinomycetes;Kitasatosporales;Streptomycetaceae;Streptomyces;Streptomyces tubbatahanensis;
	PR1	0.009576	3	2932245	Bacteria;Actinomycetota;Actinomycetes;Micrococcales;Microbacteriaceae;Leucobacter;Leucobacter rhizosphaerae;
	PR1	0.009576	3	2933290	Bacteria;Actinomycetota;Actinomycetes;Micrococcales;Microbacteriaceae;Agrococcus;Agrococcus sp. SCSIO52902;
	PR1	0.009576	3	2934161	Bacteria;Actinomycetota;Actinomycetes;Micrococcales;Ornithinimicrobiaceae;Ornithinimicrobium;Ornithinimicrobium cryptoxanthini;
	PR1	0.009576	3	2935861	Bacteria;Actinomycetota;Actinomycetes;Mycobacteriales;Gordoniaceae;Gordonia;Gordonia sp. PP30;
	PR1	0.009576	3	2962065	Bacteria;Pseudomonadota;Betaproteobacteria;Burkholderiales;Alcaligenaceae;Pusillimonas;Pusillimonas sp. M17;
	PR1	0.009576	3	2963431	Bacteria;Actinomycetota;Actinomycetes;Micrococcales;Intrasporangiaceae;Janibacter;Janibacter sp. CX7;
	PR1	0.009576	3	2969308	Bacteria;Pseudomonadota;Gammaproteobacteria;Xanthomonadales;Xanthomonadaceae;Pseudoxanthomonas;Pseudoxanthomonas sp. JBR18;
	PR1	0.009576	3	2979461	Bacteria;Pseudomonadota;Alphaproteobacteria;Sphingomonadales;Erythrobacteraceae;Qipengyuania;Qipengyuania sp. SS22;
	PR1	0.009576	3	2981134	Bacteria;Actinomycetota;Actinomycetes;Kitasatosporales;Streptomycetaceae;Streptomyces;Streptomyces sp. HUAS 13-4;
	PR1	0.009576	3	2995223	Bacteria;Actinomycetota;Actinomycetes;Pseudonocardiales;Pseudonocardiaceae;Amycolatopsis;Amycolatopsis sp. HUAS 11-8;
	PR1	0.009576	3	2999062	Bacteria;Actinomycetota;Actinomycetes;Micrococcales;Brevibacteriaceae;Brevibacterium;Brevibacterium sp. BRM-1;
	PR1	0.009576	3	3004092	Bacteria;Actinomycetota;Actinomycetes;Kitasatosporales;Streptomycetaceae;Kitasatospora;Kitasatospora sp. HUAS 3-15;
	PR1	0.009576	3	3012344	Bacteria;Pseudomonadota;Alphaproteobacteria;Sphingomonadales;Sphingomonadaceae;Sphingomonas;Sphingomonas sp. PAMB00755;
	PR1	0.009576	3	3024246	Bacteria;Actinomycetota;Actinomycetes;Micrococcales;Promicromonosporaceae;Isoptericola;Isoptericola sp. AK164;
	PR1	0.009576	3	3028710	Bacteria;Actinomycetota;Actinomycetes;Kitasatosporales;Streptomycetaceae;Streptomyces;Streptomyces sp. AM 4-1-1;
	PR1	0.009576	3	3032282	Bacteria;Pseudomonadota;Betaproteobacteria;Burkholderiales;Burkholderiaceae;Cupriavidus;Cupriavidus sp. WKF15;
	PR1	0.009576	3	3041098	Bacteria;Pseudomonadota;Gammaproteobacteria;Pseudomonadales;Pseudomonadaceae;Halopseudomonas;Halopseudomonas sp. SMJS2;
	PR1	0.009576	3	3044187	Bacteria;Actinomycetota;Actinomycetes;Propionibacteriales;Nocardioidaceae;Nocardioides;Nocardioides sp. QY071;
	PR1	0.006384	2	7	Bacteria;Pseudomonadota;Alphaproteobacteria;Hyphomicrobiales;Xanthobacteraceae;Azorhizobium;Azorhizobium caulinodans;
	PR1	0.006384	2	11	Bacteria;Actinomycetota;Actinomycetes;Micrococcales;Cellulomonadaceae;Cellulomonas;Cellulomonas gilvus;
	PR1	0.006384	2	52	Bacteria;Myxococcota;NA;Polyangiales;Polyangiaceae;Chondromyces;Chondromyces crocatus;
	PR1	0.006384	2	56	Bacteria;Myxococcota;NA;Polyangiales;Polyangiaceae;Sorangium;Sorangium cellulosum;
	PR1	0.006384	2	69	Bacteria;Pseudomonadota;Gammaproteobacteria;Xanthomonadales;Xanthomonadaceae;Lysobacter;Lysobacter enzymogenes;
	PR1	0.006384	2	297	Bacteria;Pseudomonadota;Hydrogenophilia;Hydrogenophilales;Hydrogenophilaceae;Hydrogenophilus;Hydrogenophilus thermoluteolus;
	PR1	0.006384	2	346	Bacteria;Pseudomonadota;Gammaproteobacteria;Xanthomonadales;Xanthomonadaceae;Xanthomonas;Xanthomonas citri;
	PR1	0.006384	2	353	Bacteria;Pseudomonadota;Gammaproteobacteria;Pseudomonadales;Pseudomonadaceae;Azotobacter;Azotobacter chroococcum;
	PR1	0.006384	2	358	Bacteria;Pseudomonadota;Alphaproteobacteria;Hyphomicrobiales;Rhizobiaceae;Agrobacterium;Agrobacterium tumefaciens;
	PR1	0.006384	2	421	Bacteria;Pseudomonadota;Gammaproteobacteria;Methylococcales;Methylococcaceae;Methylomonas;Methylomonas methanica;
	PR1	0.006384	2	533	Bacteria;Pseudomonadota;Alphaproteobacteria;Hyphomicrobiales;Beijerinckiaceae;Beijerinckia;Beijerinckia indica;
	PR1	0.006384	2	537	Bacteria;Pseudomonadota;Betaproteobacteria;Neisseriales;Chromobacteriaceae;Iodobacter;Iodobacter fluviatilis;
	PR1	0.006384	2	562	Bacteria;Pseudomonadota;Gammaproteobacteria;Enterobacterales;Enterobacteriaceae;Escherichia;Escherichia coli;
	PR1	0.006384	2	652	Bacteria;Pseudomonadota;Gammaproteobacteria;Aeromonadales;Aeromonadaceae;Aeromonas;Aeromonas schubertii;
	PR1	0.006384	2	654	Bacteria;Pseudomonadota;Gammaproteobacteria;Aeromonadales;Aeromonadaceae;Aeromonas;Aeromonas veronii;
	PR1	0.006384	2	833	Bacteria;Fibrobacterota;Fibrobacteria;Fibrobacterales;Fibrobacteraceae;Fibrobacter;Fibrobacter succinogenes;
	PR1	0.006384	2	847	Bacteria;Pseudomonadota;Betaproteobacteria;Burkholderiales;Oxalobacteraceae;Oxalobacter;Oxalobacter formigenes;
	PR1	0.006384	2	926	Bacteria;Pseudomonadota;Betaproteobacteria;Burkholderiales;NA;Thiomonas;Thiomonas intermedia;
	PR1	0.006384	2	984	Bacteria;Bacteroidota;Sphingobacteriia;Sphingobacteriales;Sphingobacteriaceae;Pedobacter;Pedobacter heparinus;
	PR1	0.006384	2	1061	Bacteria;Pseudomonadota;Alphaproteobacteria;Rhodobacterales;Paracoccaceae;Rhodobacter;Rhodobacter capsulatus;
	PR1	0.006384	2	1075	Bacteria;Pseudomonadota;Alphaproteobacteria;Rhodobacterales;Paracoccaceae;Fuscovulum;Fuscovulum blasticum;
	PR1	0.006384	2	1112	Bacteria;Pseudomonadota;Alphaproteobacteria;Sphingomonadales;Erythrobacteraceae;Erythrobacter;Erythrobacter neustonensis;
	PR1	0.006384	2	1274	Bacteria;Actinomycetota;Actinomycetes;Micrococcales;Dermacoccaceae;Dermacoccus;Dermacoccus nishinomiyaensis;
	PR1	0.006384	2	1275	Bacteria;Actinomycetota;Actinomycetes;Micrococcales;Micrococcaceae;Kocuria;Kocuria rosea;
	PR1	0.006384	2	1457	Bacteria;Bacillota;Bacilli;Bacillales;Alicyclobacillaceae;Alicyclobacillus;Alicyclobacillus cycloheptanicus;
	PR1	0.006384	2	1639	Bacteria;Bacillota;Bacilli;Bacillales;Listeriaceae;Listeria;Listeria monocytogenes;
	PR1	0.006384	2	1710	Bacteria;Actinomycetota;Actinomycetes;Micrococcales;Promicromonosporaceae;Cellulosimicrobium;Cellulosimicrobium cellulans;
	PR1	0.006384	2	1747	Bacteria;Actinomycetota;Actinomycetes;Propionibacteriales;Propionibacteriaceae;Cutibacterium;Cutibacterium acnes;
	PR1	0.006384	2	1802	Bacteria;Actinomycetota;Actinomycetes;Mycobacteriales;Mycobacteriaceae;Mycolicibacterium;Mycolicibacterium farcinogenes;
	PR1	0.006384	2	1809	Bacteria;Actinomycetota;Actinomycetes;Mycobacteriales;Mycobacteriaceae;Mycobacterium;Mycobacterium ulcerans;
	PR1	0.006384	2	1858	Bacteria;Actinomycetota;Actinomycetes;Frankiales;Frankiaceae;Frankia;Frankia sp. ArI3;
	PR1	0.006384	2	1859	Bacteria;Actinomycetota;Actinomycetes;Frankiales;Frankiaceae;Frankia;Frankia alni;
	PR1	0.006384	2	1867	Bacteria;Actinomycetota;Actinomycetes;Micromonosporales;Micromonosporaceae;Actinoplanes;Actinoplanes teichomyceticus;
	PR1	0.006384	2	1888	Bacteria;Actinomycetota;Actinomycetes;Kitasatosporales;Streptomycetaceae;Streptomyces;Streptomyces albus;
	PR1	0.006384	2	1890	Bacteria;Actinomycetota;Actinomycetes;Kitasatosporales;Streptomycetaceae;Streptomyces;Streptomyces antibioticus;
	PR1	0.006384	2	1912	Bacteria;Actinomycetota;Actinomycetes;Kitasatosporales;Streptomycetaceae;Streptomyces;Streptomyces hygroscopicus;
	PR1	0.006384	2	1950	Bacteria;Actinomycetota;Actinomycetes;Kitasatosporales;Streptomycetaceae;Streptomyces;Streptomyces peucetius;
	PR1	0.006384	2	2057	Bacteria;Thermomicrobiota;Thermomicrobia;Sphaerobacterales;Sphaerobacteraceae;Sphaerobacter;Sphaerobacter thermophilus;
	PR1	0.006384	2	32002	Bacteria;Pseudomonadota;Betaproteobacteria;Burkholderiales;Alcaligenaceae;Achromobacter;Achromobacter denitrificans;
	PR1	0.006384	2	33052	Bacteria;Pseudomonadota;Alphaproteobacteria;Sphingomonadales;Sphingomonadaceae;Sphingopyxis;Sphingopyxis terrae;
	PR1	0.006384	2	33075	Bacteria;Acidobacteriota;Terriglobia;Terriglobales;Acidobacteriaceae;Acidobacterium;Acidobacterium capsulatum;
	PR1	0.006384	2	33910	Bacteria;Actinomycetota;Actinomycetes;Pseudonocardiales;Pseudonocardiaceae;Amycolatopsis;Amycolatopsis mediterranei;
	PR1	0.006384	2	33996	Bacteria;Pseudomonadota;Alphaproteobacteria;Rhodospirillales;Acetobacteraceae;Gluconacetobacter;Gluconacetobacter diazotrophicus;
	PR1	0.006384	2	34003	Bacteria;Pseudomonadota;Alphaproteobacteria;Rhodobacterales;Paracoccaceae;Paracoccus;Paracoccus aminophilus;
	PR1	0.006384	2	34018	Bacteria;Pseudomonadota;Alphaproteobacteria;Rhodospirillales;Rhodospirillaceae;Rhodospirillum;Rhodospirillum centenum;
	PR1	0.006384	2	36845	Bacteria;Bacillota;Clostridia;Eubacteriales;Clostridiaceae;Clostridium;Clostridium intestinale;
	PR1	0.006384	2	37331	Bacteria;Actinomycetota;Actinomycetes;Pseudonocardiales;Pseudonocardiaceae;Pseudonocardia;Pseudonocardia petroleophila;
	PR1	0.006384	2	37487	Bacteria;Pseudomonadota;Gammaproteobacteria;Chromatiales;Chromatiaceae;Marichromatium;Marichromatium purpuratum;
	PR1	0.006384	2	37930	Bacteria;Actinomycetota;Actinomycetes;Micrococcales;Micrococcaceae;Glutamicibacter;Glutamicibacter protophormiae;
	PR1	0.006384	2	38313	Bacteria;Pseudomonadota;Gammaproteobacteria;Alteromonadales;Shewanellaceae;Shewanella;Shewanella algae;
	PR1	0.006384	2	40318	Bacteria;Actinomycetota;Actinomycetes;Kitasatosporales;Streptomycetaceae;Streptomyces;Streptomyces nodosus;
	PR1	0.006384	2	42253	Bacteria;Nitrospirota;Nitrospiria;Nitrospirales;Nitrospiraceae;Nitrospira;Nitrospira moscoviensis;
	PR1	0.006384	2	43669	Bacteria;Actinomycetota;Actinomycetes;Micrococcales;Dermabacteraceae;Brachybacterium;Brachybacterium faecium;
	PR1	0.006384	2	47875	Bacteria;Actinomycetota;Actinomycetes;Micromonosporales;Micromonosporaceae;Micromonospora;Micromonospora sagamiensis;
	PR1	0.006384	2	47960	Bacteria;Pseudomonadota;Gammaproteobacteria;Chromatiales;Thioalkalibacteraceae;Guyparkeria;Guyparkeria halophila;
	PR1	0.006384	2	48076	Bacteria;Pseudomonadota;Gammaproteobacteria;Oceanospirillales;Oceanospirillaceae;Marinobacterium;Marinobacterium iners;
	PR1	0.006384	2	53946	Bacteria;Pseudomonadota;Alphaproteobacteria;Rhodobacterales;Roseobacteraceae;Octadecabacter;Octadecabacter arcticus;
	PR1	0.006384	2	56689	Bacteria;Actinomycetota;Actinomycetes;Mycobacteriales;Mycobacteriaceae;Mycolicibacterium;Mycolicibacterium mucogenicum;
	PR1	0.006384	2	57043	Bacteria;Actinomycetota;Actinomycetes;Micrococcales;Microbacteriaceae;Microbacterium;Microbacterium esteraromaticum;
	PR1	0.006384	2	60550	Bacteria;Pseudomonadota;Betaproteobacteria;Burkholderiales;Burkholderiaceae;Burkholderia;Burkholderia pyrrocinia;
	PR1	0.006384	2	61624	Bacteria;Bacillota;Bacilli;Bacillales;Paenibacillaceae;Paenibacillus;Paenibacillus mucilaginosus;
	PR1	0.006384	2	65093	Bacteria;Cyanobacteriota;Cyanophyceae;Chroococcales;Aphanothecaceae;Halothece;Halothece sp. PCC 7418;
	PR1	0.006384	2	65741	Bacteria;Pseudomonadota;Gammaproteobacteria;Pseudomonadales;Pseudomonadaceae;Pseudomonas;Pseudomonas knackmussii;
	PR1	0.006384	2	66425	Bacteria;Actinomycetota;Actinomycetes;Kitasatosporales;Streptomycetaceae;Streptomyces;Streptomyces luteoverticillatus;
	PR1	0.006384	2	67282	Bacteria;Actinomycetota;Actinomycetes;Kitasatosporales;Streptomycetaceae;Streptomyces;Streptomyces calvus;
	PR1	0.006384	2	69964	Bacteria;Pseudomonadota;Gammaproteobacteria;Pseudomonadales;Pseudomonadaceae;Azotobacter;Azotobacter salinestris;
	PR1	0.006384	2	70346	Bacteria;Pseudomonadota;Gammaproteobacteria;Moraxellales;Moraxellaceae;Acinetobacter;Acinetobacter variabilis;
	PR1	0.006384	2	71999	Bacteria;Actinomycetota;Actinomycetes;Micrococcales;Micrococcaceae;Kocuria;Kocuria palustris;
	PR1	0.006384	2	74031	Bacteria;Pseudomonadota;Alphaproteobacteria;Rhodobacterales;Roseobacteraceae;Roseovarius;Roseovarius tolerans;
	PR1	0.006384	2	75385	Bacteria;Actinomycetota;Actinomycetes;Propionibacteriales;Nocardioidaceae;Micropruina;Micropruina glycogenica;
	PR1	0.006384	2	75697	Bacteria;Pseudomonadota;Betaproteobacteria;Burkholderiales;Alcaligenaceae;Castellaniella;Castellaniella defragrans;
	PR1	0.006384	2	76115	Bacteria;Pseudomonadota;Betaproteobacteria;Rhodocyclales;Rhodocyclaceae;Aromatoleum;Aromatoleum bremense;
	PR1	0.006384	2	76862	Bacteria;Actinomycetota;Actinomycetes;Micrococcales;Cellulomonadaceae;Cellulomonas;Cellulomonas iranensis;
	PR1	0.006384	2	80842	Bacteria;Pseudomonadota;Betaproteobacteria;Burkholderiales;Oxalobacteraceae;Herbaspirillum;Herbaspirillum rubrisubalbicans;
	PR1	0.006384	2	80867	Bacteria;Pseudomonadota;Betaproteobacteria;Burkholderiales;Comamonadaceae;Acidovorax;Acidovorax avenae;
	PR1	0.006384	2	82985	Bacteria;Pseudomonadota;Gammaproteobacteria;Enterobacterales;Budviciaceae;Pragia;Pragia fontium;
	PR1	0.006384	2	83262	Bacteria;Actinomycetota;Actinomycetes;Mycobacteriales;Mycobacteriaceae;Mycobacteroides;Mycobacteroides immunogenum;
	PR1	0.006384	2	83451	Bacteria;Myxococcota;Myxococcia;Myxococcales;Archangiaceae;Archangium;Archangium violaceum;
	PR1	0.006384	2	84159	Bacteria;Pseudomonadota;Alphaproteobacteria;Rhodospirillales;Rhodospirillaceae;Magnetospirillum;Magnetospirillum magneticum;
	PR1	0.006384	2	85643	Bacteria;Pseudomonadota;Betaproteobacteria;Rhodocyclales;Zoogloeaceae;Thauera;Thauera sp. MZ1T;
	PR1	0.006384	2	90244	Bacteria;Pseudomonadota;Betaproteobacteria;Burkholderiales;Alcaligenaceae;Oligella;Oligella ureolytica;
	PR1	0.006384	2	93219	Bacteria;Pseudomonadota;Betaproteobacteria;Burkholderiales;Burkholderiaceae;Pandoraea;Pandoraea norimbergensis;
	PR1	0.006384	2	105219	Bacteria;Pseudomonadota;Betaproteobacteria;Burkholderiales;Burkholderiaceae;Ralstonia;Ralstonia mannitolilytica;
	PR1	0.006384	2	111831	Bacteria;Pseudomonadota;Alphaproteobacteria;Rhodospirillales;Rhodospirillaceae;Defluviicoccus;Defluviicoccus vanus;
	PR1	0.006384	2	116188	Bacteria;Actinomycetota;Actinomycetes;Kitasatosporales;Streptomycetaceae;Streptomyces;Streptomyces coeruleorubidus;
	PR1	0.006384	2	121719	Bacteria;Pseudomonadota;Alphaproteobacteria;Hyphomicrobiales;Stappiaceae;Pannonibacter;Pannonibacter phragmitetus;
	PR1	0.006384	2	123899	Bacteria;Pseudomonadota;Betaproteobacteria;Burkholderiales;Alcaligenaceae;Bordetella;Bordetella trematum;
	PR1	0.006384	2	148447	Bacteria;Pseudomonadota;Betaproteobacteria;Burkholderiales;Burkholderiaceae;Paraburkholderia;Paraburkholderia phymatum;
	PR1	0.006384	2	155892	Bacteria;Pseudomonadota;Alphaproteobacteria;Caulobacterales;Caulobacteraceae;Caulobacter;Caulobacter vibrioides;
	PR1	0.006384	2	155978	Bacteria;Cyanobacteriota;Cyanophyceae;Synechococcales;Acaryochloridaceae;Acaryochloris;Acaryochloris marina;
	PR1	0.006384	2	158327	Bacteria;Pseudomonadota;Gammaproteobacteria;Oceanospirillales;Hahellaceae;Hahella;Hahella chejuensis;
	PR1	0.006384	2	158899	Bacteria;Pseudomonadota;Betaproteobacteria;Burkholderiales;Oxalobacteraceae;Collimonas;Collimonas fungivorans;
	PR1	0.006384	2	160825	Bacteria;Pseudomonadota;Betaproteobacteria;Burkholderiales;Comamonadaceae;Comamonas;Comamonas koreensis;
	PR1	0.006384	2	163604	Bacteria;Actinomycetota;Actinomycetes;Streptosporangiales;Nocardiopsaceae;Nocardiopsis;Nocardiopsis exhalans;
	PR1	0.006384	2	164759	Bacteria;Pseudomonadota;Betaproteobacteria;Burkholderiales;Comamonadaceae;Diaphorobacter;Diaphorobacter nitroreducens;
	PR1	0.006384	2	169134	Bacteria;Actinomycetota;Actinomycetes;Micrococcales;Micrococcaceae;Citricoccus;Citricoccus muralis;
	PR1	0.006384	2	172042	Bacteria;Actinomycetota;Actinomycetes;Micrococcales;Micrococcaceae;Rothia;Rothia aeria;
	PR1	0.006384	2	181663	Bacteria;Thermodesulfobacteriota;Desulfobacteria;Desulfobacterales;Desulfosudaceae;Desulfosudis;Desulfosudis oleivorans;
	PR1	0.006384	2	186189	Bacteria;Actinomycetota;Actinomycetes;Micrococcales;Promicromonosporaceae;Xylanimonas;Xylanimonas cellulosilytica;
	PR1	0.006384	2	188932	Bacteria;Bacteroidota;Sphingobacteriia;Sphingobacteriales;Sphingobacteriaceae;Pedobacter;Pedobacter cryoconitis;
	PR1	0.006384	2	194963	Bacteria;Pseudomonadota;Alphaproteobacteria;Hyphomicrobiales;Rhizobiaceae;Sinorhizobium;Sinorhizobium americanum;
	PR1	0.006384	2	195105	Bacteria;Pseudomonadota;Alphaproteobacteria;Rhodobacterales;Paracoccaceae;Haematobacter;Haematobacter massiliensis;
	PR1	0.006384	2	204891	Bacteria;Actinomycetota;Actinomycetes;Mycobacteriales;Nocardiaceae;Nocardia;Nocardia iowensis;
	PR1	0.006384	2	207340	Bacteria;Pseudomonadota;Alphaproteobacteria;Rhodospirillales;Acetobacteraceae;Roseomonas;Roseomonas mucosa;
	PR1	0.006384	2	207949	Bacteria;Pseudomonadota;Gammaproteobacteria;Oceanospirillales;Oceanospirillaceae;Bermanella;Bermanella marisrubri;
	PR1	0.006384	2	208224	Bacteria;Pseudomonadota;Gammaproteobacteria;Enterobacterales;Enterobacteriaceae;Enterobacter;Enterobacter kobei;
	PR1	0.006384	2	215691	Bacteria;Pseudomonadota;Gammaproteobacteria;Xanthomonadales;Xanthomonadaceae;Thermomonas;Thermomonas brevis;
	PR1	0.006384	2	215813	Bacteria;Pseudomonadota;Alphaproteobacteria;Rhodobacterales;Roseobacteraceae;Dinoroseobacter;Dinoroseobacter shibae;
	PR1	0.006384	2	217204	Bacteria;Pseudomonadota;Betaproteobacteria;Burkholderiales;Alcaligenaceae;Achromobacter;Achromobacter insolitus;
	PR1	0.006384	2	221341	Bacteria;Cyanobacteriota;Cyanophyceae;Synechococcales;Synechococcaceae;Synechococcus;Synechococcus sp. Minos11;
	PR1	0.006384	2	221822	Bacteria;Pseudomonadota;Alphaproteobacteria;Rhodobacterales;Roseobacteraceae;Phaeobacter;Phaeobacter inhibens;
	PR1	0.006384	2	228602	Bacteria;Actinomycetota;Actinomycetes;Mycobacteriales;Nocardiaceae;Nocardia;Nocardia arthritidis;
	PR1	0.006384	2	247333	Bacteria;Actinomycetota;Actinomycetes;Micrococcales;Ornithinimicrobiaceae;Serinicoccus;Serinicoccus marinus;
	PR1	0.006384	2	248026	Bacteria;Pseudomonadota;Betaproteobacteria;Burkholderiales;Burkholderiaceae;Cupriavidus;Cupriavidus pinatubonensis;
	PR1	0.006384	2	249058	Bacteria;Actinomycetota;Actinomycetes;Mycobacteriales;Gordoniaceae;Gordonia;Gordonia otitidis;
	PR1	0.006384	2	256821	Bacteria;Actinomycetota;Actinomycetes;Micrococcales;Microbacteriaceae;Gulosibacter;Gulosibacter molinativorax;
	PR1	0.006384	2	257708	Bacteria;Pseudomonadota;Alphaproteobacteria;Rhodospirillales;Acetobacteraceae;Roseomonas;Roseomonas gilardii;
	PR1	0.006384	2	262324	Bacteria;Pseudomonadota;Gammaproteobacteria;Xanthomonadales;Xanthomonadaceae;Lysobacter;Lysobacter gummosus;
	PR1	0.006384	2	272131	Bacteria;Cyanobacteriota;Cyanophyceae;Nostocales;Nostocaceae;Nostoc;Nostoc punctiforme;
	PR1	0.006384	2	279113	Bacteria;Pseudomonadota;Betaproteobacteria;Burkholderiales;Oxalobacteraceae;Collimonas;Collimonas pratensis;
	PR1	0.006384	2	292566	Bacteria;Cyanobacteriota;Cyanophyceae;Synechococcales;Synechococcaceae;Dactylococcopsis;Dactylococcopsis salina;
	PR1	0.006384	2	310575	Bacteria;Pseudomonadota;Betaproteobacteria;Burkholderiales;Alcaligenaceae;Advenella;Advenella kashmirensis;
	PR1	0.006384	2	321327	Bacteria;Cyanobacteriota;Cyanophyceae;Synechococcales;Synechococcaceae;Synechococcus;Synechococcus sp. JA-3-3Ab;
	PR1	0.006384	2	321983	Bacteria;Pseudomonadota;Betaproteobacteria;Burkholderiales;Oxalobacteraceae;Pseudoduganella;Pseudoduganella albidiflava;
	PR1	0.006384	2	322009	Bacteria;Actinomycetota;Actinomycetes;Mycobacteriales;Corynebacteriaceae;Corynebacterium;Corynebacterium cyclohexanicum;
	PR1	0.006384	2	323415	Bacteria;Pseudomonadota;Gammaproteobacteria;Xanthomonadales;Rhodanobacteraceae;Dokdonella;Dokdonella koreensis;
	PR1	0.006384	2	332158	Bacteria;Bacteroidota;Cytophagia;Cytophagales;Spirosomaceae;Larkinella;Larkinella insperata;
	PR1	0.006384	2	334852	Bacteria;Pseudomonadota;Alphaproteobacteria;Hyphomicrobiales;Methylobacteriaceae;Methylobacterium;Methylobacterium oryzae;
	PR1	0.006384	2	341045	Bacteria;Pseudomonadota;Betaproteobacteria;Burkholderiales;Oxalobacteraceae;Herbaspirillum;Herbaspirillum hiltneri;
	PR1	0.006384	2	347534	Bacteria;Pseudomonadota;Gammaproteobacteria;Aeromonadales;Aeromonadaceae;Zobellella;Zobellella denitrificans;
	PR1	0.006384	2	354356	Bacteria;Bacteroidota;Chitinophagia;Chitinophagales;Chitinophagaceae;Niastella;Niastella koreensis;
	PR1	0.006384	2	363835	Bacteria;Pseudomonadota;Alphaproteobacteria;Sphingomonadales;Sphingomonadaceae;Sphingomonas;Sphingomonas ginsengisoli An et al. 2013;
	PR1	0.006384	2	367477	Bacteria;Actinomycetota;Actinomycetes;Micrococcales;Microbacteriaceae;Microbacterium;Microbacterium sp. XT11;
	PR1	0.006384	2	370405	Bacteria;Pseudomonadota;Betaproteobacteria;Nitrosomonadales;Gallionellaceae;Gallionella;Gallionella capsiferriformans;
	PR1	0.006384	2	374606	Bacteria;Pseudomonadota;Alphaproteobacteria;Hyphomicrobiales;Phyllobacteriaceae;Aminobacter;Aminobacter sp. MSH1;
	PR1	0.006384	2	379064	Bacteria;Cyanobacteriota;Cyanophyceae;Chroococcales;Geminocystaceae;Cyanobacterium;Cyanobacterium aponinum;
	PR1	0.006384	2	379347	Bacteria;Pseudomonadota;Alphaproteobacteria;Rhodobacterales;Paracoccaceae;Tritonibacter;Tritonibacter mobilis;
	PR1	0.006384	2	389348	Bacteria;Chlamydiota;Chlamydiia;Parachlamydiales;Parachlamydiaceae;Candidatus Protochlamydia;Candidatus Protochlamydia naegleriophila;
	PR1	0.006384	2	394733	Bacteria;Pseudomonadota;Alphaproteobacteria;Sphingomonadales;Sphingomonadaceae;Parasphingorhabdus;Parasphingorhabdus litoris;
	PR1	0.006384	2	401471	Bacteria;Pseudomonadota;Betaproteobacteria;Burkholderiales;Oxalobacteraceae;Undibacterium;Undibacterium parvum;
	PR1	0.006384	2	418699	Bacteria;Pseudomonadota;Betaproteobacteria;Rhodocyclales;Zoogloeaceae;Azoarcus;Azoarcus olearius;
	PR1	0.006384	2	420402	Bacteria;Pseudomonadota;Gammaproteobacteria;Oceanospirillales;Oceanospirillaceae;Marinobacterium;Marinobacterium rhizophilum;
	PR1	0.006384	2	432329	Bacteria;Deinococcota;Deinococci;Deinococcales;Deinococcaceae;Deinococcus;Deinococcus peraridilitoris;
	PR1	0.006384	2	441501	Bacteria;Actinomycetota;Actinomycetes;Mycobacteriales;Corynebacteriaceae;Corynebacterium;Corynebacterium massiliense;
	PR1	0.006384	2	445709	Bacteria;Pseudomonadota;Betaproteobacteria;Burkholderiales;Burkholderiaceae;Pandoraea;Pandoraea thiooxydans;
	PR1	0.006384	2	447471	Bacteria;Pseudomonadota;Gammaproteobacteria;Cellvibrionales;Cellvibrionaceae;Simiduia;Simiduia agarivorans;
	PR1	0.006384	2	470076	Bacteria;Actinomycetota;Actinomycetes;Mycobacteriales;Mycobacteriaceae;Mycobacterium;Mycobacterium stomatepiae;
	PR1	0.006384	2	472569	Bacteria;Actinomycetota;Actinomycetes;Micrococcales;Dermabacteraceae;Devriesea;Devriesea agamarum;
	PR1	0.006384	2	480035	Bacteria;Actinomycetota;Actinomycetes;Mycobacteriales;Nocardiaceae;Nocardia;Nocardia wallacei;
	PR1	0.006384	2	484429	Bacteria;Pseudomonadota;Alphaproteobacteria;Sphingomonadales;Sphingomonadaceae;Sphingobium;Sphingobium sp. YBL2;
	PR1	0.006384	2	488447	Bacteria;Pseudomonadota;Betaproteobacteria;Burkholderiales;Burkholderiaceae;Burkholderia;Burkholderia contaminans;
	PR1	0.006384	2	496056	Bacteria;Bacteroidota;Sphingobacteriia;Sphingobacteriales;Sphingobacteriaceae;Anseongella;Anseongella ginsenosidimutans;
	PR1	0.006384	2	521689	Bacteria;Pseudomonadota;Gammaproteobacteria;Chromatiales;Chromatiaceae;Thiocapsa;Thiocapsa bogorovii;
	PR1	0.006384	2	521720	Bacteria;Pseudomonadota;Gammaproteobacteria;Pseudomonadales;Pseudomonadaceae;Denitrificimonas;Denitrificimonas caeni;
	PR1	0.006384	2	531813	Bacteria;Pseudomonadota;Alphaproteobacteria;Hyphomicrobiales;Devosiaceae;Pelagibacterium;Pelagibacterium halotolerans;
	PR1	0.006384	2	538381	Bacteria;Pseudomonadota;Alphaproteobacteria;Hyphomicrobiales;Stappiaceae;Stappia;Stappia indica;
	PR1	0.006384	2	556325	Bacteria;Actinomycetota;Actinomycetes;Micrococcales;Micrococcaceae;Neomicrococcus;Neomicrococcus aestuarii;
	PR1	0.006384	2	556499	Bacteria;Actinomycetota;Actinomycetes;Propionibacteriales;Propionibacteriaceae;Propionibacterium;Propionibacterium acidifaciens;
	PR1	0.006384	2	556533	Bacteria;Pseudomonadota;Gammaproteobacteria;Pseudomonadales;Pseudomonadaceae;Pseudomonas;Pseudomonas benzenivorans;
	PR1	0.006384	2	562959	Bacteria;Bacillota;Bacilli;Bacillales;Paenibacillaceae;Paenibacillus;Paenibacillus cellulositrophicus;
	PR1	0.006384	2	564369	Bacteria;Pseudomonadota;Gammaproteobacteria;Xanthomonadales;Rhodanobacteraceae;Luteibacter;Luteibacter anthropi;
	PR1	0.006384	2	569860	Bacteria;Pseudomonadota;Alphaproteobacteria;Hyphomicrobiales;Beijerinckiaceae;Methylovirgula;Methylovirgula ligni;
	PR1	0.006384	2	571177	Bacteria;Thermodesulfobacteriota;Desulfobacteria;Desulfobacterales;Desulfosarcinaceae;Desulfosarcina;Desulfosarcina alkanivorans;
	PR1	0.006384	2	582702	Bacteria;Pseudomonadota;Gammaproteobacteria;Xanthomonadales;Rhodanobacteraceae;Rhodanobacter;Rhodanobacter glycinis;
	PR1	0.006384	2	591154	Bacteria;Verrucomicrobiota;Methylacidiphilae;Methylacidiphilales;Methylacidiphilaceae;Methylacidiphilum;Methylacidiphilum fumariolicum;
	PR1	0.006384	2	627624	Bacteria;Actinomycetota;Actinomycetes;Propionibacteriales;Nocardioidaceae;Nocardioides;Nocardioides panacisoli;
	PR1	0.006384	2	649841	Bacteria;Pseudomonadota;Betaproteobacteria;Nitrosomonadales;Sulfuricellaceae;Sulfuricella;Sulfuricella denitrificans;
	PR1	0.006384	2	708131	Bacteria;Actinomycetota;Actinomycetes;Micrococcales;Microbacteriaceae;Aurantimicrobium;Aurantimicrobium minutum;
	PR1	0.006384	2	709810	Bacteria;Pseudomonadota;Alphaproteobacteria;Rhodospirillales;Azospirillaceae;Azospirillum;Azospirillum sp. TSA2s;
	PR1	0.006384	2	742013	Bacteria;Pseudomonadota;Betaproteobacteria;Burkholderiales;Comamonadaceae;Delftia;Delftia sp. Cs1-4;
	PR1	0.006384	2	748280	Bacteria;Pseudomonadota;Betaproteobacteria;Neisseriales;Chromobacteriaceae;Pseudogulbenkiania;Pseudogulbenkiania sp. NH8B;
	PR1	0.006384	2	767892	Bacteria;Pseudomonadota;Alphaproteobacteria;NA;NA;Candidatus Puniceispirillum;Candidatus Puniceispirillum marinum;
	PR1	0.006384	2	858423	Bacteria;Pseudomonadota;Alphaproteobacteria;Hyphomicrobiales;Nitrobacteraceae;Bradyrhizobium;Bradyrhizobium arachidis;
	PR1	0.006384	2	863372	Bacteria;Pseudomonadota;Betaproteobacteria;Burkholderiales;Oxalobacteraceae;Herbaspirillum;Herbaspirillum huttiense;
	PR1	0.006384	2	876364	Bacteria;Pseudomonadota;Betaproteobacteria;Burkholderiales;Burkholderiaceae;Cupriavidus;Cupriavidus sp. USMAA2-4;
	PR1	0.006384	2	904291	Bacteria;Actinomycetota;Actinomycetes;Micrococcales;Microbacteriaceae;Microbacterium;Microbacterium sediminis;
	PR1	0.006384	2	911092	Bacteria;Bacillota;Clostridia;Thermoanaerobacterales;Thermoanaerobacteraceae;Caldanaerobacter;Caldanaerobacter subterraneus;
	PR1	0.006384	2	933080	Bacteria;Pseudomonadota;Betaproteobacteria;Burkholderiales;Oxalobacteraceae;Oxalobacter;Oxalobacter vibrioformis;
	PR1	0.006384	2	940615	Bacteria;Acidobacteriota;Terriglobia;Terriglobales;Acidobacteriaceae;Granulicella;Granulicella tundricola;
	PR1	0.006384	2	943830	Bacteria;Pseudomonadota;Alphaproteobacteria;Hyphomicrobiales;Nitrobacteraceae;Tardiphaga;Tardiphaga robiniae;
	PR1	0.006384	2	944492	Bacteria;Actinomycetota;Actinomycetes;Pseudonocardiales;Pseudonocardiaceae;Amycolatopsis;Amycolatopsis thermalba;
	PR1	0.006384	2	1003110	Bacteria;Actinomycetota;Actinomycetes;Micromonosporales;Micromonosporaceae;Micromonospora;Micromonospora maris;
	PR1	0.006384	2	1004901	Bacteria;Actinomycetota;Actinomycetes;Mycobacteriales;Gordoniaceae;Gordonia;Gordonia iterans;
	PR1	0.006384	2	1038928	Bacteria;Actinomycetota;Actinomycetes;Kitasatosporales;Streptomycetaceae;Streptomyces;Streptomyces xinghaiensis;
	PR1	0.006384	2	1055487	Bacteria;Pseudomonadota;Betaproteobacteria;Nitrosomonadales;Methylophilaceae;Methylotenera;Methylotenera versatilis;
	PR1	0.006384	2	1077946	Bacteria;Actinomycetota;Actinomycetes;Kitasatosporales;Streptomycetaceae;Streptomyces;Streptomyces hundungensis;
	PR1	0.006384	2	1096243	Bacteria;Pseudomonadota;Gammaproteobacteria;Alteromonadales;Idiomarinaceae;Idiomarina;Idiomarina piscisalsi;
	PR1	0.006384	2	1115757	Bacteria;Cyanobacteriota;Cyanophyceae;Pseudanabaenales;Leptolyngbyaceae;Leptolyngbya;Leptolyngbya sp. BL0902;
	PR1	0.006384	2	1133546	Bacteria;Actinomycetota;Actinomycetes;Micrococcales;NA;Luteimicrobium;Luteimicrobium xylanilyticum;
	PR1	0.006384	2	1176198	Bacteria;Actinomycetota;Actinomycetes;Kitasatosporales;Streptomycetaceae;Streptomyces;Streptomyces harbinensis;
	PR1	0.006384	2	1179673	Bacteria;Actinomycetota;Actinomycetes;Micrococcales;Cellulomonadaceae;Oerskovia;Oerskovia sp. KBS0722;
	PR1	0.006384	2	1182568	Bacteria;Deinococcota;Deinococci;Deinococcales;Deinococcaceae;Deinococcus;Deinococcus puniceus;
	PR1	0.006384	2	1236179	Bacteria;Pseudomonadota;Betaproteobacteria;Burkholderiales;Oxalobacteraceae;Janthinobacterium;Janthinobacterium sp. B9-8;
	PR1	0.006384	2	1248727	Bacteria;Pseudomonadota;Gammaproteobacteria;NA;NA;NA;endosymbiont of unidentified scaly snail isolate Monju;
	PR1	0.006384	2	1307839	Bacteria;Bacteroidota;Bacteroidia;Bacteroidales;Salinivirgaceae;Salinivirga;Salinivirga cyanobacteriivorans;
	PR1	0.006384	2	1309411	Bacteria;Deinococcota;Deinococci;Deinococcales;Deinococcaceae;Deinococcus;Deinococcus soli (ex Cha et al. 2016);
	PR1	0.006384	2	1325090	Bacteria;Pseudomonadota;Alphaproteobacteria;Hyphomicrobiales;Nitrobacteraceae;Bradyrhizobium;Bradyrhizobium guangdongense;
	PR1	0.006384	2	1331258	Bacteria;Pseudomonadota;Betaproteobacteria;Burkholderiales;Alcaligenaceae;Bordetella;Bordetella pseudohinzii;
	PR1	0.006384	2	1333528	Bacteria;Actinomycetota;Actinomycetes;Kitasatosporales;Streptomycetaceae;Streptomyces;Streptomyces sp. GMY02;
	PR1	0.006384	2	1333996	Bacteria;Pseudomonadota;Alphaproteobacteria;Hyphomicrobiales;Nitrobacteraceae;Variibacter;Variibacter gotjawalensis;
	PR1	0.006384	2	1336806	Bacteria;Pseudomonadota;Gammaproteobacteria;Oceanospirillales;Saccharospirillaceae;Reinekea;Reinekea forsetii;
	PR1	0.006384	2	1337936	Bacteria;Cyanobacteriota;Cyanophyceae;Nostocales;Calotrichaceae;Calothrix;Calothrix sp. 336/3;
	PR1	0.006384	2	1379909	Bacteria;Bacteroidota;Cytophagia;Cytophagales;Hymenobacteraceae;Rufibacter;Rufibacter sp. DG15C;
	PR1	0.006384	2	1389004	Bacteria;Pseudomonadota;Alphaproteobacteria;Rhodobacterales;Roseobacteraceae;Sulfitobacter;Sulfitobacter sp. SK011;
	PR1	0.006384	2	1402135	Bacteria;Pseudomonadota;Alphaproteobacteria;Rhodobacterales;Roseobacteraceae;Pseudosulfitobacter;Pseudosulfitobacter pseudonitzschiae;
	PR1	0.006384	2	1416803	Bacteria;Pseudomonadota;Betaproteobacteria;Burkholderiales;Alcaligenaceae;Bordetella;Bordetella genomosp. 9;
	PR1	0.006384	2	1420916	Bacteria;Pseudomonadota;Gammaproteobacteria;Pseudomonadales;Marinobacteraceae;Marinobacter;Marinobacter similis;
	PR1	0.006384	2	1420917	Bacteria;Pseudomonadota;Gammaproteobacteria;Pseudomonadales;Marinobacteraceae;Marinobacter;Marinobacter salarius;
	PR1	0.006384	2	1432792	Bacteria;Pseudomonadota;Gammaproteobacteria;Methylococcales;Methylococcaceae;Methylocaldum;Methylocaldum marinum;
	PR1	0.006384	2	1521768	Bacteria;Pseudomonadota;Alphaproteobacteria;Hyphomicrobiales;Nitrobacteraceae;Bradyrhizobium;Bradyrhizobium sp. WD16;
	PR1	0.006384	2	1523415	Bacteria;Pseudomonadota;Alphaproteobacteria;Sphingomonadales;Sphingomonadaceae;Sphingomonas;Sphingomonas sp. AAP5;
	PR1	0.006384	2	1530123	Bacteria;Pseudomonadota;Gammaproteobacteria;Moraxellales;Moraxellaceae;Acinetobacter;Acinetobacter seifertii;
	PR1	0.006384	2	1535768	Bacteria;Actinomycetota;Actinomycetes;Kitasatosporales;Streptomycetaceae;Streptomyces;Streptomyces lunaelactis;
	PR1	0.006384	2	1544730	Bacteria;Actinomycetota;Actinomycetes;Propionibacteriales;Kribbellaceae;Kribbella;Kribbella qitaiheensis;
	PR1	0.006384	2	1548547	Bacteria;Pseudomonadota;Gammaproteobacteria;Chromatiales;Woeseiaceae;Woeseia;Woeseia oceani;
	PR1	0.006384	2	1549855	Bacteria;Pseudomonadota;Alphaproteobacteria;Rhodospirillales;Rhodospirillaceae;Haematospirillum;Haematospirillum jordaniae;
	PR1	0.006384	2	1553431	Bacteria;Pseudomonadota;Betaproteobacteria;Burkholderiales;Burkholderiaceae;Mycoavidus;Mycoavidus cysteinexigens;
	PR1	0.006384	2	1590041	Bacteria;Pseudomonadota;Betaproteobacteria;Neisseriales;Chromobacteriaceae;Aquitalea;Aquitalea sp. USM4;
	PR1	0.006384	2	1603606	Bacteria;Thermodesulfobacteriota;Desulfuromonadia;Desulfuromonadales;Desulfuromonadaceae;Desulfuromonas;Desulfuromonas soudanensis;
	PR1	0.006384	2	1609966	Bacteria;Pseudomonadota;Alphaproteobacteria;Rhodobacterales;Roseobacteraceae;Actibacterium;Actibacterium sp. EMB200-NS6;
	PR1	0.006384	2	1612173	Bacteria;Pseudomonadota;Alphaproteobacteria;Rhodospirillales;Azospirillaceae;Niveispirillum;Niveispirillum cyanobacteriorum;
	PR1	0.006384	2	1617967	Bacteria;Acidobacteriota;Terriglobia;Terriglobales;Acidobacteriaceae;Granulicella;Granulicella sp. 5B5;
	PR1	0.006384	2	1630693	Bacteria;Planctomycetota;Planctomycetia;Gemmatales;Gemmataceae;Gemmata;Gemmata sp. SH-PL17;
	PR1	0.006384	2	1658665	Bacteria;Pseudomonadota;Betaproteobacteria;Burkholderiales;Sphaerotilaceae;Mitsuaria;Mitsuaria sp. 7;
	PR1	0.006384	2	1662285	Bacteria;Pseudomonadota;Betaproteobacteria;Nitrosomonadales;Methylophilaceae;Methylophilus;Methylophilus sp. TWE2;
	PR1	0.006384	2	1678028	Bacteria;Pseudomonadota;Betaproteobacteria;Burkholderiales;Oxalobacteraceae;Massilia;Massilia sp. NR 4-1;
	PR1	0.006384	2	1682490	Bacteria;Pseudomonadota;Betaproteobacteria;Nitrosomonadales;Gallionellaceae;Ferrigenium;Ferrigenium kumadai;
	PR1	0.006384	2	1697043	Bacteria;Pseudomonadota;Betaproteobacteria;Burkholderiales;Alcaligenaceae;Bordetella;Bordetella sp. H567;
	PR1	0.006384	2	1702325	Bacteria;Pseudomonadota;Alphaproteobacteria;Hyphomicrobiales;Chelatococcaceae;Chelatococcus;Chelatococcus sp. CO-6;
	PR1	0.006384	2	1703340	Bacteria;Pseudomonadota;Alphaproteobacteria;Sphingomonadales;Erythrobacteraceae;Croceicoccus;Croceicoccus sp. Ery5;
	PR1	0.006384	2	1704044	Bacteria;Actinomycetota;Actinomycetes;Micrococcales;Micrococcaceae;Arthrobacter;Arthrobacter sp. ERGS1:01;
	PR1	0.006384	2	1725411	Bacteria;Actinomycetota;Actinomycetes;Kitasatosporales;Streptomycetaceae;Streptomyces;Streptomyces sp. CdTB01;
	PR1	0.006384	2	1743159	Bacteria;Pseudomonadota;Betaproteobacteria;Burkholderiales;Burkholderiaceae;Polynucleobacter;Polynucleobacter yangtzensis;
	PR1	0.006384	2	1743162	Bacteria;Pseudomonadota;Betaproteobacteria;Burkholderiales;Burkholderiaceae;Polynucleobacter;Polynucleobacter antarcticus;
	PR1	0.006384	2	1743174	Bacteria;Pseudomonadota;Betaproteobacteria;Burkholderiales;Burkholderiaceae;Polynucleobacter;Polynucleobacter tropicus;
	PR1	0.006384	2	1756988	Bacteria;Pseudomonadota;Alphaproteobacteria;Hyphomicrobiales;Phyllobacteriaceae;Nitratireductor;Nitratireductor sp. OM-1;
	PR1	0.006384	2	1763828	Bacteria;Pseudomonadota;Alphaproteobacteria;Sphingomonadales;Sphingomonadaceae;Hankyongella;Hankyongella ginsenosidimutans;
	PR1	0.006384	2	1771309	Bacteria;Pseudomonadota;Gammaproteobacteria;Oceanospirillales;Halomonadaceae;Salinicola;Salinicola tamaricis;
	PR1	0.006384	2	1774216	Bacteria;Actinomycetota;Actinomycetes;Propionibacteriales;Nocardioidaceae;Nocardioides;Nocardioides rotundus;
	PR1	0.006384	2	1792508	Bacteria;Pseudomonadota;Alphaproteobacteria;Rhodobacterales;Roseobacteraceae;Salipiger;Salipiger sp. CCB-MM3;
	PR1	0.006384	2	1804986	Bacteria;Actinomycetota;Actinomycetes;Pseudonocardiales;Pseudonocardiaceae;Amycolatopsis;Amycolatopsis albispora;
	PR1	0.006384	2	1806885	Bacteria;Pseudomonadota;Alphaproteobacteria;Sphingomonadales;Sphingomonadaceae;Sphingorhabdus;Sphingorhabdus sp. M41;
	PR1	0.006384	2	1813451	Bacteria;Pseudomonadota;Alphaproteobacteria;Hyphomicrobiales;Rhizobiaceae;Peteryoungia;Peteryoungia desertarenae;
	PR1	0.006384	2	1813871	Bacteria;Bacteroidota;Chitinophagia;Chitinophagales;Chitinophagaceae;Panacibacter;Panacibacter ginsenosidivorans;
	PR1	0.006384	2	1814290	Bacteria;Pseudomonadota;Gammaproteobacteria;Chromatiales;Chromatiaceae;Nitrosococcus;Nitrosococcus wardiae;
	PR1	0.006384	2	1823759	Bacteria;Thermodesulfobacteriota;Desulfuromonadia;Desulfuromonadales;Desulfuromonadaceae;Desulfuromonas;Desulfuromonas sp. DDH964;
	PR1	0.006384	2	1848900	Bacteria;Actinomycetota;Actinomycetes;Kitasatosporales;Streptomycetaceae;Streptomyces;Streptomyces sp. ST1015;
	PR1	0.006384	2	1850374	Bacteria;Pseudomonadota;Alphaproteobacteria;Hyphomicrobiales;Xanthobacteraceae;Ancylobacter;Ancylobacter sp. TS-1;
	PR1	0.006384	2	1851505	Bacteria;Cyanobacteriota;Cyanophyceae;Synechococcales;Prochlorococcaceae;Cyanobium;Cyanobium sp. NIES-981;
	PR1	0.006384	2	1852377	Bacteria;Actinomycetota;Actinomycetes;Actinomycetales;Actinomycetaceae;Actinomyces;Actinomyces pacaensis;
	PR1	0.006384	2	1853278	Bacteria;Pseudomonadota;Betaproteobacteria;Neisseriales;Neisseriaceae;Neisseria;Neisseria chenwenguii;
	PR1	0.006384	2	1854057	Bacteria;Pseudomonadota;Alphaproteobacteria;Hyphomicrobiales;Phyllobacteriaceae;Mesorhizobium;Mesorhizobium sp. AA22;
	PR1	0.006384	2	1855617	Bacteria;Pseudomonadota;Betaproteobacteria;Burkholderiales;Burkholderiaceae;Polynucleobacter;Polynucleobacter sp. MWH-UH2A;
	PR1	0.006384	2	1862145	Bacteria;Pseudomonadota;Alphaproteobacteria;Rhodospirillales;Thalassobaculaceae;Nisaea;Nisaea acidiphila;
	PR1	0.006384	2	1866326	Bacteria;Pseudomonadota;Alphaproteobacteria;Parvularculales;Parvularculaceae;Hyphococcus;Hyphococcus flavus;
	PR1	0.006384	2	1868589	Bacteria;Pseudomonadota;Alphaproteobacteria;Hyphomicrobiales;Phreatobacteraceae;Phreatobacter;Phreatobacter cathodiphilus;
	PR1	0.006384	2	1871034	Bacteria;Actinomycetota;Actinomycetes;Propionibacteriales;Propionibacteriaceae;Vaginimicrobium;Vaginimicrobium propionicum;
	PR1	0.006384	2	1884634	Bacteria;Actinomycetota;Actinomycetes;Candidatus Nanopelagicales;Candidatus Nanopelagicaceae;Candidatus Nanopelagicus;Candidatus Nanopelagicus limnes;
	PR1	0.006384	2	1884915	Bacteria;Actinomycetota;Actinomycetes;Candidatus Nanopelagicales;Candidatus Nanopelagicaceae;Candidatus Nanopelagicus;Candidatus Nanopelagicus hibericus;
	PR1	0.006384	2	1917421	Bacteria;Pseudomonadota;Gammaproteobacteria;Oceanospirillales;Alcanivoracaceae;Ketobacter;Ketobacter alkanivorans;
	PR1	0.006384	2	1921087	Bacteria;Pseudomonadota;Zetaproteobacteria;Mariprofundales;Mariprofundaceae;Mariprofundus;Mariprofundus ferrinatatus;
	PR1	0.006384	2	1930593	Bacteria;Candidatus Omnitrophota;NA;NA;NA;Candidatus Velamenicoccus;Candidatus Velamenicoccus archaeovorus;
	PR1	0.006384	2	1978566	Bacteria;Actinomycetota;Actinomycetes;Micrococcales;Microbacteriaceae;Cryobacterium;Cryobacterium sp. LW097;
	PR1	0.006384	2	1985873	Bacteria;Pseudomonadota;Betaproteobacteria;Nitrosomonadales;Sulfuricellaceae;Sulfuriferula;Sulfuriferula sp. AH1;
	PR1	0.006384	2	1987723	Bacteria;Pseudomonadota;Gammaproteobacteria;Cellvibrionales;Cellvibrionaceae;Cellvibrio;Cellvibrio sp. PSBB006;
	PR1	0.006384	2	2010972	Bacteria;Pseudomonadota;Alphaproteobacteria;Caulobacterales;Caulobacteraceae;Caulobacter;Caulobacter rhizosphaerae;
	PR1	0.006384	2	2014887	Bacteria;Pseudomonadota;Betaproteobacteria;Burkholderiales;Oxalobacteraceae;Herbaspirillum;Herbaspirillum robiniae;
	PR1	0.006384	2	2021234	Bacteria;Pseudomonadota;Gammaproteobacteria;Xanthomonadales;Rhodanobacteraceae;Ahniella;Ahniella affigens;
	PR1	0.006384	2	2051552	Bacteria;Actinomycetota;Actinomycetes;Mycobacteriales;Mycobacteriaceae;Mycobacterium;Mycobacterium sp. PYR15;
	PR1	0.006384	2	2055889	Bacteria;Actinomycetota;Actinomycetes;Mycobacteriales;Nocardiaceae;Nocardia;Nocardia tengchongensis;
	PR1	0.006384	2	2071607	Bacteria;Pseudomonadota;Alphaproteobacteria;Sphingomonadales;Sphingomonadaceae;Sphingomonas;Sphingomonas rhizophila;
	PR1	0.006384	2	2080419	Bacteria;Deinococcota;Deinococci;Deinococcales;Deinococcaceae;Deinococcus;Deinococcus sp. NW-56;
	PR1	0.006384	2	2082387	Bacteria;Pseudomonadota;Alphaproteobacteria;Hyphomicrobiales;Phyllobacteriaceae;Mesorhizobium;Mesorhizobium sp. Pch-S;
	PR1	0.006384	2	2116510	Bacteria;Actinomycetota;Actinomycetes;Micrococcales;Microbacteriaceae;Mycetocola;Mycetocola sp. JXN-3;
	PR1	0.006384	2	2126346	Bacteria;Actinomycetota;Actinomycetes;Kitasatosporales;Streptomycetaceae;Peterkaempfera;Peterkaempfera bronchialis;
	PR1	0.006384	2	2133959	Bacteria;Pseudomonadota;Alphaproteobacteria;Hyphomicrobiales;Bartonellaceae;Bartonella;Bartonella kosoyi;
	PR1	0.006384	2	2161677	Bacteria;Pseudomonadota;Alphaproteobacteria;Kordiimonadales;Kordiimonadaceae;Kordiimonas;Kordiimonas pumila;
	PR1	0.006384	2	2203204	Bacteria;Actinomycetota;Actinomycetes;Kitasatosporales;Streptomycetaceae;Streptomyces;Streptomyces sp. WAC 01438;
	PR1	0.006384	2	2268024	Bacteria;Pseudomonadota;Betaproteobacteria;Burkholderiales;Burkholderiaceae;Ephemeroptericola;Ephemeroptericola cinctiostellae;
	PR1	0.006384	2	2268026	Bacteria;Bacteroidota;Cytophagia;Cytophagales;Spirosomaceae;Runella;Runella sp. SP2;
	PR1	0.006384	2	2268449	Bacteria;Actinomycetota;Actinomycetes;Pseudonocardiales;Pseudonocardiaceae;Actinokineospora;Actinokineospora sp. UTMC 2448;
	PR1	0.006384	2	2282738	Bacteria;Actinomycetota;Actinomycetes;Kitasatosporales;Streptomycetaceae;Streptomyces;Streptomyces paludis;
	PR1	0.006384	2	2294034	Bacteria;Actinomycetota;Actinomycetes;Micromonosporales;Micromonosporaceae;Micromonospora;Micromonospora craniellae;
	PR1	0.006384	2	2303332	Bacteria;Pseudomonadota;Gammaproteobacteria;Cellvibrionales;Cellvibrionaceae;Cellvibrio;Cellvibrio sp. KY-GH-1;
	PR1	0.006384	2	2315862	Bacteria;Bacteroidota;Chitinophagia;Chitinophagales;Chitinophagaceae;Paraflavitalea;Paraflavitalea soli;
	PR1	0.006384	2	2341112	Bacteria;Pseudomonadota;Alphaproteobacteria;Hyphomicrobiales;Rhizobiaceae;Georhizobium;Georhizobium profundi;
	PR1	0.006384	2	2483798	Bacteria;Actinomycetota;Actinomycetes;Propionibacteriales;Nocardioidaceae;Nocardioides;Nocardioides pantholopis;
	PR1	0.006384	2	2486272	Bacteria;Actinomycetota;Actinomycetes;Propionibacteriales;Nocardioidaceae;Nocardioides;Nocardioides sp. WS12;
	PR1	0.006384	2	2498135	Bacteria;Actinomycetota;Actinomycetes;Streptosporangiales;Nocardiopsaceae;Streptomonospora;Streptomonospora litoralis;
	PR1	0.006384	2	2498451	Bacteria;Pseudomonadota;Gammaproteobacteria;Chromatiales;Chromatiaceae;Rheinheimera;Rheinheimera mangrovi;
	PR1	0.006384	2	2509457	Bacteria;Actinomycetota;Actinomycetes;Micrococcales;Promicromonosporaceae;Xylanimonas;Xylanimonas protaetiae;
	PR1	0.006384	2	2509675	Bacteria;Chloroflexota;Ktedonobacteria;Ktedonobacterales;Ktedonosporobacteraceae;Ktedonosporobacter;Ktedonosporobacter rubrisoli;
	PR1	0.006384	2	2518371	Bacteria;Actinomycetota;Actinomycetes;Propionibacteriales;Nocardioidaceae;Nocardioides;Nocardioides seonyuensis;
	PR1	0.006384	2	2527775	Bacteria;Pseudomonadota;Betaproteobacteria;Burkholderiales;Burkholderiaceae;Polynucleobacter;Polynucleobacter paneuropaeus;
	PR1	0.006384	2	2528964	Bacteria;Pseudomonadota;Alphaproteobacteria;Hyphomicrobiales;Xanthobacteraceae;Xanthobacter;Xanthobacter dioxanivorans;
	PR1	0.006384	2	2562284	Bacteria;Pseudomonadota;Alphaproteobacteria;Hyphomicrobiales;Xanthobacteraceae;Pseudolabrys;Pseudolabrys sp. FHR47;
	PR1	0.006384	2	2567934	Bacteria;Actinomycetota;Actinomycetes;Micrococcales;Microbacteriaceae;Microbacterium;Microbacterium sp. 4R-513;
	PR1	0.006384	2	2575440	Bacteria;Actinomycetota;Actinomycetes;Propionibacteriales;Nocardioidaceae;Nocardioides;Nocardioides jishulii;
	PR1	0.006384	2	2582905	Bacteria;Actinomycetota;Actinomycetes;Propionibacteriales;Nocardioidaceae;Nocardioides;Nocardioides sp. S-1144;
	PR1	0.006384	2	2587849	Bacteria;Pseudomonadota;Gammaproteobacteria;Oceanospirillales;Halomonadaceae;Halomonas;Halomonas sp. THAF12;
	PR1	0.006384	2	2589797	Bacteria;Actinomycetota;Actinomycetes;Micrococcales;Bogoriellaceae;Georgenia;Georgenia yuyongxinii;
	PR1	0.006384	2	2590016	Bacteria;Pseudomonadota;Alphaproteobacteria;Hyphomicrobiales;Stappiaceae;Labrenzia;Labrenzia sp. PHM005;
	PR1	0.006384	2	2593653	Bacteria;Pseudomonadota;Alphaproteobacteria;Hyphomicrobiales;Parvibaculaceae;Kaustia;Kaustia mangrovi;
	PR1	0.006384	2	2594473	Bacteria;Pseudomonadota;Alphaproteobacteria;Sphingomonadales;Sphingomonadaceae;Sphingomonas;Sphingomonas xanthus;
	PR1	0.006384	2	2599305	Bacteria;Pseudomonadota;Alphaproteobacteria;Sneathiellales;Sneathiellaceae;Sneathiella;Sneathiella aquimaris;
	PR1	0.006384	2	2603276	Bacteria;Pseudomonadota;Alphaproteobacteria;Hyphomicrobiales;Methylobacteriaceae;Methylobacterium;Methylobacterium sp. WL1;
	PR1	0.006384	2	2604047	Bacteria;Pseudomonadota;Betaproteobacteria;Burkholderiales;Burkholderiaceae;Paraburkholderia;Paraburkholderia dioscoreae;
	PR1	0.006384	2	2605946	Bacteria;Pseudomonadota;Alphaproteobacteria;Rhodobacterales;Paracoccaceae;Pukyongiella;Pukyongiella litopenaei;
	PR1	0.006384	2	2651334	Bacteria;Pseudomonadota;Alphaproteobacteria;Hyphomicrobiales;Methylobacteriaceae;Microvirga;Microvirga thermotolerans;
	PR1	0.006384	2	2653851	Bacteria;Actinomycetota;Rubrobacteria;Rubrobacterales;Rubrobacteraceae;Rubrobacter;Rubrobacter tropicus;
	PR1	0.006384	2	2653852	Bacteria;Actinomycetota;Rubrobacteria;Rubrobacterales;Rubrobacteraceae;Rubrobacter;Rubrobacter marinus;
	PR1	0.006384	2	2662261	Bacteria;Actinomycetota;Actinomycetes;Propionibacteriales;Propionibacteriaceae;Raineyella;Raineyella fluvialis;
	PR1	0.006384	2	2662363	Bacteria;Bacteroidota;Bacteroidia;Bacteroidales;Rikenellaceae;Alistipes;Alistipes sp. dk3624;
	PR1	0.006384	2	2665643	Bacteria;Actinomycetota;Actinomycetes;Mycobacteriales;Gordoniaceae;Gordonia;Gordonia mangrovi;
	PR1	0.006384	2	2672569	Bacteria;Actinomycetota;Actinomycetes;Propionibacteriales;Propionibacteriaceae;Microlunatus;Microlunatus sp. Gsoil 973;
	PR1	0.006384	2	2681766	Bacteria;Bacteroidota;Bacteroidia;Marinilabiliales;Prolixibacteraceae;Maribellus;Maribellus comscasis;
	PR1	0.006384	2	2684469	Bacteria;Actinomycetota;Actinomycetes;Kitasatosporales;Streptomycetaceae;Streptomyces;Streptomyces sp. SCUT-3;
	PR1	0.006384	2	2686304	Bacteria;Actinomycetota;Actinomycetes;Kitasatosporales;Streptomycetaceae;Streptomyces;Streptomyces broussonetiae;
	PR1	0.006384	2	2686360	Bacteria;Pseudomonadota;Gammaproteobacteria;Oceanospirillales;Halomonadaceae;Cobetia;Cobetia sp. L2A1;
	PR1	0.006384	2	2689107	Bacteria;Pseudomonadota;Betaproteobacteria;Burkholderiales;Burkholderiaceae;Polynucleobacter;Polynucleobacter sp. MWH-CaK5;
	PR1	0.006384	2	2690837	Bacteria;Actinomycetota;Coriobacteriia;Eggerthellales;Eggerthellaceae;Eggerthella;Eggerthella guodeyinii;
	PR1	0.006384	2	2692425	Bacteria;Bacillota;Bacilli;Bacillales;Bacillaceae;Pontibacillus;Pontibacillus sp. HMF3514;
	PR1	0.006384	2	2697363	Bacteria;Pseudomonadota;Alphaproteobacteria;Rhodospirillales;Acetobacteraceae;Acidocella;Acidocella sp. MX-AZ03;
	PR1	0.006384	2	2698684	Bacteria;Pseudomonadota;Gammaproteobacteria;Nevskiales;Sinobacteraceae;Sinimarinibacterium;Sinimarinibacterium sp. NLF-5-8;
	PR1	0.006384	2	2699430	Bacteria;Pseudomonadota;Gammaproteobacteria;Chromatiales;Chromatiaceae;Caldichromatium;Caldichromatium japonicum;
	PR1	0.006384	2	2704465	Bacteria;Bacteroidota;Cytophagia;Cytophagales;Cytophagaceae;Rhodocytophaga;Rhodocytophaga rosea;
	PR1	0.006384	2	2704468	Bacteria;Actinomycetota;Actinomycetes;Kitasatosporales;Streptomycetaceae;Streptacidiphilus;Streptacidiphilus sp. P02-A3a;
	PR1	0.006384	2	2711328	Bacteria;Actinomycetota;Actinomycetes;Micrococcales;Micrococcaceae;Kocuria;Kocuria sp. TGY1127_2;
	PR1	0.006384	2	2714943	Bacteria;Pseudomonadota;Alphaproteobacteria;Sphingomonadales;Sphingomonadaceae;Sphingomonas;Sphingomonas piscis;
	PR1	0.006384	2	2714944	Bacteria;Pseudomonadota;Alphaproteobacteria;Sphingomonadales;Sphingomonadaceae;Sphingomonas;Sphingomonas sinipercae;
	PR1	0.006384	2	2715212	Bacteria;Bacteroidota;Bacteroidia;Bacteroidales;Bacteroidaceae;Bacteroides;Bacteroides faecium;
	PR1	0.006384	2	2715678	Bacteria;Pseudomonadota;Betaproteobacteria;Nitrosomonadales;Sulfuricellaceae;Sulfurimicrobium;Sulfurimicrobium lacus;
	PR1	0.006384	2	2720714	Bacteria;Actinomycetota;Actinomycetes;Kitasatosporales;Streptomycetaceae;Streptomyces;Streptomyces sp. 891-h;
	PR1	0.006384	2	2721173	Bacteria;Actinomycetota;Actinomycetes;Kitasatosporales;Streptomycetaceae;Streptomyces;Streptomyces sp. DSM 40868;
	PR1	0.006384	2	2724914	Bacteria;Actinomycetota;Actinomycetes;Micrococcales;Microbacteriaceae;Leifsonia;Leifsonia sp. PS1209;
	PR1	0.006384	2	2728021	Bacteria;Pseudomonadota;Betaproteobacteria;Burkholderiales;Oxalobacteraceae;Duganella;Duganella dendranthematis;
	PR1	0.006384	2	2730359	Bacteria;Verrucomicrobiota;NA;NA;NA;Methylacidimicrobium;Methylacidimicrobium sp. AP8;
	PR1	0.006384	2	2734618	Bacteria;Actinomycetota;Actinomycetes;Micrococcales;Microbacteriaceae;Microbacterium;Microbacterium sp. NIBRBAC000506063;
	PR1	0.006384	2	2736757	Bacteria;Actinomycetota;Actinomycetes;Propionibacteriales;Nocardioidaceae;Nocardioides;Nocardioides campestrisoli;
	PR1	0.006384	2	2737050	Bacteria;Deinococcota;Deinococci;Deinococcales;Deinococcaceae;Deinococcus;Deinococcus sp. TS-293;
	PR1	0.006384	2	2742131	Bacteria;Actinomycetota;Actinomycetes;Pseudonocardiales;Pseudonocardiaceae;Amycolatopsis;Amycolatopsis sp. Hca4;
	PR1	0.006384	2	2742137	Bacteria;Actinomycetota;Actinomycetes;Kitasatosporales;Streptomycetaceae;Streptomyces;Streptomyces sp. NA02950;
	PR1	0.006384	2	2744523	Bacteria;Pseudomonadota;Alphaproteobacteria;Hyphomicrobiales;Phyllobacteriaceae;Mesorhizobium;Mesorhizobium sp. L-8-10;
	PR1	0.006384	2	2751189	Bacteria;Actinomycetota;Actinomycetes;Kitasatosporales;Streptomycetaceae;Streptomyces;Streptomyces sp. NEAU-sy36;
	PR1	0.006384	2	2755382	Bacteria;Actinomycetota;Actinomycetes;Mycobacteriales;Nocardiaceae;Nocardia;Nocardia huaxiensis;
	PR1	0.006384	2	2758572	Bacteria;Actinomycetota;Actinomycetes;Actinomycetales;Actinomycetaceae;Schaalia;Schaalia sp. JY-X169;
	PR1	0.006384	2	2759707	Bacteria;Pseudomonadota;Alphaproteobacteria;Sphingomonadales;Sphingosinicellaceae;Sandaracinobacteroides;Sandaracinobacteroides saxicola;
	PR1	0.006384	2	2759943	Bacteria;Actinomycetota;Actinomycetes;Micrococcales;Microbacteriaceae;Protaetiibacter;Protaetiibacter sp. SSC-01;
	PR1	0.006384	2	2762331	Bacteria;Actinomycetota;Actinomycetes;Micrococcales;Dermacoccaceae;Dermacoccus;Dermacoccus sp. PAMC28757;
	PR1	0.006384	2	2763107	Bacteria;Acidobacteriota;Terriglobia;Terriglobales;Acidobacteriaceae;Alloacidobacterium;Alloacidobacterium dinghuense;
	PR1	0.006384	2	2765360	Bacteria;Pseudomonadota;Betaproteobacteria;Burkholderiales;Oxalobacteraceae;Massilia;Massilia antarctica;
	PR1	0.006384	2	2768069	Bacteria;Actinomycetota;Actinomycetes;Kitasatosporales;Streptomycetaceae;Streptomyces;Streptomyces xanthii;
	PR1	0.006384	2	2770551	Bacteria;Actinomycetota;Actinomycetes;Micrococcales;Dermacoccaceae;Yimella;Yimella sp. cx-51;
	PR1	0.006384	2	2773266	Bacteria;Actinomycetota;Actinomycetes;Micrococcales;Microbacteriaceae;Agreia;Agreia sp. COWG;
	PR1	0.006384	2	2778070	Bacteria;Actinomycetota;Actinomycetes;Pseudonocardiales;Pseudonocardiaceae;Amycolatopsis;Amycolatopsis sp. FDAARGOS 1241;
	PR1	0.006384	2	2781962	Bacteria;Actinomycetota;Actinomycetes;Micrococcales;Microbacteriaceae;Agromyces;Agromyces archimandritae;
	PR1	0.006384	2	2782654	Bacteria;Pseudomonadota;Alphaproteobacteria;Hyphomicrobiales;Nitrobacteraceae;Bradyrhizobium;Bradyrhizobium sp. 186;
	PR1	0.006384	2	2782678	Bacteria;Pseudomonadota;Alphaproteobacteria;Hyphomicrobiales;Nitrobacteraceae;Bradyrhizobium;Bradyrhizobium sp. 4;
	PR1	0.006384	2	2789857	Bacteria;Cyanobacteriota;Cyanophyceae;Synechococcales;Synechococcaceae;Synechococcus;Synechococcus sp. CBW1107;
	PR1	0.006384	2	2795690	Bacteria;Pseudomonadota;Alphaproteobacteria;Hyphomicrobiales;Kaistiaceae;Kaistia;Kaistia sp. 32K;
	PR1	0.006384	2	2806553	Bacteria;Pseudomonadota;Alphaproteobacteria;Sphingomonadales;Sphingomonadaceae;Parasphingorhabdus;Parasphingorhabdus cellanae;
	PR1	0.006384	2	2810562	Bacteria;Thermodesulfobacteriota;Desulfobacteria;Desulfobacterales;Desulfolunaceae;Desulfoluna;Desulfoluna limicola;
	PR1	0.006384	2	2811108	Bacteria;Actinomycetota;Actinomycetes;Glycomycetales;Glycomycetaceae;Natronoglycomyces;Natronoglycomyces albus;
	PR1	0.006384	2	2811424	Bacteria;Actinomycetota;Actinomycetes;Mycobacteriales;Gordoniaceae;Gordonia;Gordonia sp. PDNC005;
	PR1	0.006384	2	2818388	Bacteria;Acidobacteriota;Holophagae;Acanthopleuribacterales;Acanthopleuribacteraceae;Sulfidibacter;Sulfidibacter corallicola;
	PR1	0.006384	2	2819238	Bacteria;Actinomycetota;Actinomycetes;Micrococcales;NA;Pengzhenrongella;Pengzhenrongella sicca;
	PR1	0.006384	2	2821543	Bacteria;Acidobacteriota;Blastocatellia;NA;NA;Chloracidobacterium;Chloracidobacterium validum;
	PR1	0.006384	2	2822844	Bacteria;Pseudomonadota;Gammaproteobacteria;Alteromonadales;Ferrimonadaceae;Ferrimonas;Ferrimonas sp. SCSIO 43195;
	PR1	0.006384	2	2826993	Bacteria;Pseudomonadota;Alphaproteobacteria;Hyphomicrobiales;Aurantimonadaceae;Aureimonas;Aureimonas sp. SA4125;
	PR1	0.006384	2	2828862	Bacteria;Actinomycetota;Actinomycetes;Micrococcales;Micrococcaceae;Arthrobacter;Arthrobacter sp. Helios;
	PR1	0.006384	2	2835787	Bacteria;Pseudomonadota;Alphaproteobacteria;Sphingomonadales;Sphingosinicellaceae;Polymorphobacter;Polymorphobacter megasporae;
	PR1	0.006384	2	2840474	Bacteria;Pseudomonadota;Alphaproteobacteria;Rhodobacterales;Paracoccaceae;Gemmobacter;Gemmobacter fulva;
	PR1	0.006384	2	2849501	Bacteria;Actinomycetota;Actinomycetes;Propionibacteriales;Nocardioidaceae;Nocardioides;Nocardioides panacis;
	PR1	0.006384	2	2849666	Bacteria;Bacteroidota;Chitinophagia;Chitinophagales;Chitinophagaceae;Chitinophaga;Chitinophaga sp. MD30B;
	PR1	0.006384	2	2857077	Bacteria;Cyanobacteriota;Cyanophyceae;Gloeobacterales;Gloeobacteraceae;Anthocerotibacter;Anthocerotibacter panamensis;
	PR1	0.006384	2	2861279	Bacteria;Actinomycetota;Actinomycetes;Micrococcales;Micrococcaceae;Arthrobacter;Arthrobacter sp. PAMC25284;
	PR1	0.006384	2	2861282	Bacteria;Pseudomonadota;Betaproteobacteria;Burkholderiales;Oxalobacteraceae;Massilia;Massilia sp. NP310;
	PR1	0.006384	2	2861283	Bacteria;Pseudomonadota;Betaproteobacteria;Burkholderiales;Oxalobacteraceae;Massilia;Massilia sp. PAMC28688;
	PR1	0.006384	2	2861284	Bacteria;Pseudomonadota;Betaproteobacteria;Burkholderiales;Oxalobacteraceae;Janthinobacterium;Janthinobacterium sp. PAMC25594;
	PR1	0.006384	2	2866588	Bacteria;Actinomycetota;Actinomycetes;Micrococcales;Microbacteriaceae;Pseudoclavibacter;Pseudoclavibacter sp. Marseille-Q3772;
	PR1	0.006384	2	2866628	Bacteria;Pseudomonadota;Betaproteobacteria;Burkholderiales;Comamonadaceae;Diaphorobacter;Diaphorobacter sp. MNS-0;
	PR1	0.006384	2	2874213	Bacteria;Cyanobacteriota;Cyanophyceae;Oscillatoriales;Microcoleaceae;Oxynema;Oxynema aestuarii;
	PR1	0.006384	2	2877939	Bacteria;Pseudomonadota;Betaproteobacteria;Neisseriales;Chromobacteriaceae;Vogesella;Vogesella sp. XCS3;
	PR1	0.006384	2	2878150	Bacteria;Pseudomonadota;Betaproteobacteria;Burkholderiales;Burkholderiaceae;Caballeronia;Caballeronia sp. Lep1P3;
	PR1	0.006384	2	2907343	Bacteria;Cyanobacteriota;Cyanophyceae;Gloeobacterales;Gloeobacteraceae;Gloeobacter;Gloeobacter morelensis;
	PR1	0.006384	2	2912675	Bacteria;Pseudomonadota;Betaproteobacteria;Neisseriales;Neisseriaceae;Neisseria;Neisseria sp. Dent CA1/247;
	PR1	0.006384	2	2917691	Bacteria;Deinococcota;Deinococci;Deinococcales;Deinococcaceae;Deinococcus;Deinococcus sp. KNUC1210;
	PR1	0.006384	2	2918170	Bacteria;Myxococcota;Myxococcia;Myxococcales;Anaeromyxobacteraceae;Anaeromyxobacter;Anaeromyxobacter oryzae;
	PR1	0.006384	2	2927875	Bacteria;Actinomycetota;Actinomycetes;Kitasatosporales;Streptomycetaceae;Streptomyces;Streptomyces sp. HP-A2021;
	PR1	0.006384	2	2928472	Bacteria;Pseudomonadota;Alphaproteobacteria;Hyphomicrobiales;Amorphaceae;Acuticoccus;Acuticoccus sp. I52.16.1;
	PR1	0.006384	2	2929796	Bacteria;Bacillota;Bacilli;Bacillales;Bacillaceae;Lysinibacillus;Lysinibacillus sp. PLM2;
	PR1	0.006384	2	2931921	Bacteria;Bacillota;Bacilli;Bacillales;Alicyclobacillaceae;Alicyclobacillus;Alicyclobacillus mengziensis;
	PR1	0.006384	2	2932773	Bacteria;Actinomycetota;Actinomycetes;Pseudonocardiales;Pseudonocardiaceae;Amycolatopsis;Amycolatopsis sp. WQ 127309;
	PR1	0.006384	2	2946593	Bacteria;Pseudomonadota;Betaproteobacteria;Burkholderiales;Oxalobacteraceae;Oxalobacter;Oxalobacter aliiformigenes;
	PR1	0.006384	2	2949093	Bacteria;Pseudomonadota;Alphaproteobacteria;Sphingomonadales;Sphingomonadaceae;Sphingomonas;Sphingomonas donggukensis;
	PR1	0.006384	2	2950108	Bacteria;Pseudomonadota;Alphaproteobacteria;Sneathiellales;Sneathiellaceae;Sneathiella;Sneathiella marina;
	PR1	0.006384	2	2962047	Bacteria;Actinomycetota;Actinomycetes;Mycobacteriales;Nocardiaceae;Rhodococcus;Rhodococcus sp. Z13;
	PR1	0.006384	2	2969621	Bacteria;Pseudomonadota;Alphaproteobacteria;Hyphomicrobiales;Boseaceae;Bosea;Bosea sp. NBC_00550;
	PR1	0.006384	2	2970464	Bacteria;Pseudomonadota;Betaproteobacteria;Burkholderiales;Oxalobacteraceae;Massilia;Massilia sp. H6;
	PR1	0.006384	2	2972485	Bacteria;Pseudomonadota;Alphaproteobacteria;Sphingomonadales;Sphingomonadaceae;Sphingomonas;Sphingomonas sp. ZFBP2030;
	PR1	0.006384	2	2976533	Bacteria;Pseudomonadota;Alphaproteobacteria;Sphingomonadales;Sphingomonadaceae;Sphingopyxis;Sphingopyxis sp. PET50;
	PR1	0.006384	2	2979464	Bacteria;Bacteroidota;Cytophagia;Cytophagales;Reichenbachiellaceae;Reichenbachiella;Reichenbachiella sp. BKB1-1;
	PR1	0.006384	2	2982615	Bacteria;Pseudomonadota;Betaproteobacteria;Burkholderiales;Burkholderiaceae;Polynucleobacter;Polynucleobacter sp. KF022;
	PR1	0.006384	2	2984843	Bacteria;Pseudomonadota;Alphaproteobacteria;Hyphomicrobiales;Methylobacteriaceae;Methylobacterium;Methylobacterium sp. FF17;
	PR1	0.006384	2	2984846	Bacteria;Pseudomonadota;Gammaproteobacteria;Alteromonadales;Alteromonadaceae;Catenovulum;Catenovulum sp. TS8;
	PR1	0.006384	2	2986949	Bacteria;Pseudomonadota;Alphaproteobacteria;Hyphomicrobiales;Aurantimonadaceae;Jiella;Jiella sp. HL-NP1;
	PR1	0.006384	2	2991074	Bacteria;Pseudomonadota;Alphaproteobacteria;Sphingomonadales;Sphingomonadaceae;Sphingomonas;Sphingomonas sp. S1-29;
	PR1	0.006384	2	2991972	Bacteria;Pseudomonadota;Alphaproteobacteria;Hyphomicrobiales;Nitrobacteraceae;Rhodopseudomonas;Rhodopseudomonas sp. P2A-2r;
	PR1	0.006384	2	2992441	Bacteria;Actinomycetota;Actinomycetes;Micrococcales;Microbacteriaceae;Microbacterium;Microbacterium sp. J1-1;
	PR1	0.006384	2	2994078	Bacteria;Bacillota;Clostridia;Eubacteriales;Oscillospiraceae;Caproicibacterium;Caproicibacterium sp. BJN0003;
	PR1	0.006384	2	3003265	Bacteria;Pseudomonadota;Alphaproteobacteria;Sphingomonadales;Erythrobacteraceae;Aurantiacibacter;Aurantiacibacter sp. MUD11;
	PR1	0.006384	2	3004094	Bacteria;Chloroflexota;Tepidiformia;Tepidiformales;Tepidiformaceae;Tepidiforma;Tepidiforma flava;
	PR1	0.006384	2	3018446	Bacteria;Pseudomonadota;Alphaproteobacteria;Sphingomonadales;Sphingomonadaceae;Sphingomonas;Sphingomonas sp. 7/4-4;
	PR1	0.006384	2	3025782	Bacteria;Pseudomonadota;Alphaproteobacteria;Hyphomicrobiales;Rhizobiaceae;Allorhizobium;Allorhizobium ampelinum;
	PR1	0.006384	2	3028735	Bacteria;Pseudomonadota;Alphaproteobacteria;Hyphomicrobiales;Phyllobacteriaceae;Chelativorans;Chelativorans sp. AA-79;
	PR1	0.006384	2	3028804	Bacteria;Actinomycetota;Actinomycetes;Micromonosporales;Micromonosporaceae;Micromonospora;Micromonospora sp. HUAS 3;
	PR1	0.006384	2	3034023	Archaea;Euryarchaeota;Halobacteria;Halobacteriales;Haloarculaceae;Halosegnis;Halosegnis sp. DT85;
	PR1	0.006384	2	3036945	Bacteria;Bacillota;Clostridia;Eubacteriales;Clostridiaceae;Proteiniclasticum;Proteiniclasticum sp. QWL-01;
	PR1	0.006384	2	3039386	Bacteria;Pseudomonadota;Betaproteobacteria;Burkholderiales;Oxalobacteraceae;Rugamonas;Rugamonas sp. DEMB1;
	PR1	0.006384	2	3040943	Bacteria;Pseudomonadota;Gammaproteobacteria;Methylococcales;Methylococcaceae;Methylomonas;Methylomonas sp. UP202;
	PR1	0.006384	2	3042299	Bacteria;Pseudomonadota;Alphaproteobacteria;Rhodobacterales;Paracoccaceae;Fuscovulum;Fuscovulum sp. YMD61;
	PR1	0.006384	2	3043848	Bacteria;Actinomycetota;Actinomycetes;Propionibacteriales;Nocardioidaceae;Nocardioides;Nocardioides sp. L-11A;
	PR1	0.003192	1	24	Bacteria;Pseudomonadota;Gammaproteobacteria;Alteromonadales;Shewanellaceae;Shewanella;Shewanella putrefaciens;
	PR1	0.003192	1	35	Bacteria;Myxococcota;Myxococcia;Myxococcales;Myxococcaceae;Corallococcus;Corallococcus macrosporus;
	PR1	0.003192	1	43	Bacteria;Myxococcota;Myxococcia;Myxococcales;Archangiaceae;Cystobacter;Cystobacter fuscus;
	PR1	0.003192	1	120	Bacteria;Planctomycetota;Planctomycetia;Planctomycetales;Planctomycetaceae;Planctopirus;Planctopirus limnophila;
	PR1	0.003192	1	154	Bacteria;Spirochaetota;Spirochaetia;Spirochaetales;Spirochaetaceae;Spirochaeta;Spirochaeta thermophila;
	PR1	0.003192	1	192	Bacteria;Pseudomonadota;Alphaproteobacteria;Rhodospirillales;Azospirillaceae;Azospirillum;Azospirillum brasilense;
	PR1	0.003192	1	213	Bacteria;Campylobacterota;Epsilonproteobacteria;Campylobacterales;Helicobacteraceae;Helicobacter;Helicobacter cinaedi;
	PR1	0.003192	1	274	Bacteria;Deinococcota;Deinococci;Thermales;Thermaceae;Thermus;Thermus thermophilus;
	PR1	0.003192	1	292	Bacteria;Pseudomonadota;Betaproteobacteria;Burkholderiales;Burkholderiaceae;Burkholderia;Burkholderia cepacia;
	PR1	0.003192	1	301	Bacteria;Pseudomonadota;Gammaproteobacteria;Pseudomonadales;Pseudomonadaceae;Pseudomonas;Pseudomonas oleovorans;
	PR1	0.003192	1	339	Bacteria;Pseudomonadota;Gammaproteobacteria;Xanthomonadales;Xanthomonadaceae;Xanthomonas;Xanthomonas campestris;
	PR1	0.003192	1	359	Bacteria;Pseudomonadota;Alphaproteobacteria;Hyphomicrobiales;Rhizobiaceae;Agrobacterium;Agrobacterium rhizogenes;
	PR1	0.003192	1	380	Bacteria;Pseudomonadota;Alphaproteobacteria;Hyphomicrobiales;Rhizobiaceae;Sinorhizobium;Sinorhizobium fredii;
	PR1	0.003192	1	382	Bacteria;Pseudomonadota;Alphaproteobacteria;Hyphomicrobiales;Rhizobiaceae;Sinorhizobium;Sinorhizobium meliloti;
	PR1	0.003192	1	405	Bacteria;Pseudomonadota;Betaproteobacteria;Nitrosomonadales;Methylophilaceae;Methylobacillus;Methylobacillus flagellatus;
	PR1	0.003192	1	410	Bacteria;Pseudomonadota;Alphaproteobacteria;Hyphomicrobiales;Methylobacteriaceae;Methylobacterium;Methylobacterium organophilum;
	PR1	0.003192	1	446	Bacteria;Pseudomonadota;Gammaproteobacteria;Legionellales;Legionellaceae;Legionella;Legionella pneumophila;
	PR1	0.003192	1	470	Bacteria;Pseudomonadota;Gammaproteobacteria;Moraxellales;Moraxellaceae;Acinetobacter;Acinetobacter baumannii;
	PR1	0.003192	1	476	Bacteria;Pseudomonadota;Gammaproteobacteria;Moraxellales;Moraxellaceae;Moraxella;Moraxella bovis;
	PR1	0.003192	1	505	Bacteria;Pseudomonadota;Betaproteobacteria;Neisseriales;Neisseriaceae;Kingella;Kingella oralis;
	PR1	0.003192	1	511	Bacteria;Pseudomonadota;Betaproteobacteria;Burkholderiales;Alcaligenaceae;Alcaligenes;Alcaligenes faecalis;
	PR1	0.003192	1	518	Bacteria;Pseudomonadota;Betaproteobacteria;Burkholderiales;Alcaligenaceae;Bordetella;Bordetella bronchiseptica;
	PR1	0.003192	1	519	Bacteria;Pseudomonadota;Betaproteobacteria;Burkholderiales;Alcaligenaceae;Bordetella;Bordetella parapertussis;
	PR1	0.003192	1	546	Bacteria;Pseudomonadota;Gammaproteobacteria;Enterobacterales;Enterobacteriaceae;Citrobacter;Citrobacter freundii;
	PR1	0.003192	1	550	Bacteria;Pseudomonadota;Gammaproteobacteria;Enterobacterales;Enterobacteriaceae;Enterobacter;Enterobacter cloacae;
	PR1	0.003192	1	554	Bacteria;Pseudomonadota;Gammaproteobacteria;Enterobacterales;Pectobacteriaceae;Pectobacterium;Pectobacterium carotovorum;
	PR1	0.003192	1	565	Bacteria;Pseudomonadota;Gammaproteobacteria;Enterobacterales;Enterobacteriaceae;Atlantibacter;Atlantibacter hermannii;
	PR1	0.003192	1	582	Bacteria;Pseudomonadota;Gammaproteobacteria;Enterobacterales;Morganellaceae;Morganella;Morganella morganii;
	PR1	0.003192	1	615	Bacteria;Pseudomonadota;Gammaproteobacteria;Enterobacterales;Yersiniaceae;Serratia;Serratia marcescens;
	PR1	0.003192	1	628	Bacteria;Pseudomonadota;Gammaproteobacteria;Enterobacterales;Morganellaceae;Xenorhabdus;Xenorhabdus nematophila;
	PR1	0.003192	1	670	Bacteria;Pseudomonadota;Gammaproteobacteria;Vibrionales;Vibrionaceae;Vibrio;Vibrio parahaemolyticus;
	PR1	0.003192	1	673	Bacteria;Pseudomonadota;Gammaproteobacteria;Vibrionales;Vibrionaceae;Grimontia;Grimontia hollisae;
	PR1	0.003192	1	703	Bacteria;Pseudomonadota;Gammaproteobacteria;Enterobacterales;Enterobacteriaceae;Plesiomonas;Plesiomonas shigelloides;
	PR1	0.003192	1	738	Bacteria;Pseudomonadota;Gammaproteobacteria;Pasteurellales;Pasteurellaceae;Glaesserella;Glaesserella parasuis;
	PR1	0.003192	1	747	Bacteria;Pseudomonadota;Gammaproteobacteria;Pasteurellales;Pasteurellaceae;Pasteurella;Pasteurella multocida;
	PR1	0.003192	1	823	Bacteria;Bacteroidota;Bacteroidia;Bacteroidales;Tannerellaceae;Parabacteroides;Parabacteroides distasonis;
	PR1	0.003192	1	826	Bacteria;Fusobacteriota;Fusobacteriia;Fusobacteriales;Leptotrichiaceae;Sebaldella;Sebaldella termitidis;
	PR1	0.003192	1	853	Bacteria;Bacillota;Clostridia;Eubacteriales;Oscillospiraceae;Faecalibacterium;Faecalibacterium prausnitzii;
	PR1	0.003192	1	876	Bacteria;Thermodesulfobacteriota;Desulfovibrionia;Desulfovibrionales;Desulfovibrionaceae;Desulfovibrio;Desulfovibrio desulfuricans;
	PR1	0.003192	1	894	Bacteria;Thermodesulfobacteriota;Desulfobulbia;Desulfobulbales;Desulfobulbaceae;Desulfobulbus;Desulfobulbus propionicus;
	PR1	0.003192	1	901	Bacteria;Thermodesulfobacteriota;Desulfovibrionia;Desulfovibrionales;Desulfovibrionaceae;Desulfovibrio;Desulfovibrio piger;
	PR1	0.003192	1	927	Bacteria;Pseudomonadota;Gammaproteobacteria;Chromatiales;Halothiobacillaceae;Halothiobacillus;Halothiobacillus neapolitanus;
	PR1	0.003192	1	930	Bacteria;Pseudomonadota;Acidithiobacillia;Acidithiobacillales;Acidithiobacillaceae;Acidithiobacillus;Acidithiobacillus thiooxidans;
	PR1	0.003192	1	964	Bacteria;Pseudomonadota;Betaproteobacteria;Burkholderiales;Oxalobacteraceae;Herbaspirillum;Herbaspirillum seropedicae;
	PR1	0.003192	1	1049	Bacteria;Pseudomonadota;Gammaproteobacteria;Chromatiales;Chromatiaceae;Allochromatium;Allochromatium vinosum;
	PR1	0.003192	1	1050	Bacteria;Pseudomonadota;Gammaproteobacteria;Chromatiales;Chromatiaceae;Thermochromatium;Thermochromatium tepidum;
	PR1	0.003192	1	1052	Bacteria;Pseudomonadota;Gammaproteobacteria;Chromatiales;Ectothiorhodospiraceae;Halorhodospira;Halorhodospira halochloris;
	PR1	0.003192	1	1063	Bacteria;Pseudomonadota;Alphaproteobacteria;Rhodobacterales;Paracoccaceae;Cereibacter;Cereibacter sphaeroides;
	PR1	0.003192	1	1079	Bacteria;Pseudomonadota;Alphaproteobacteria;Hyphomicrobiales;Blastochloridaceae;Blastochloris;Blastochloris viridis;
	PR1	0.003192	1	1085	Bacteria;Pseudomonadota;Alphaproteobacteria;Rhodospirillales;Rhodospirillaceae;Rhodospirillum;Rhodospirillum rubrum;
	PR1	0.003192	1	1100	Bacteria;Chlorobiota;Chlorobiia;Chlorobiales;Chlorobiaceae;Pelodictyon;Pelodictyon luteolum;
	PR1	0.003192	1	1108	Bacteria;Chloroflexota;Chloroflexia;Chloroflexales;Chloroflexaceae;Chloroflexus;Chloroflexus aurantiacus;
	PR1	0.003192	1	1147	Bacteria;Cyanobacteriota;Cyanophyceae;Synechococcales;Merismopediaceae;Synechocystis;Synechocystis sp. PCC 6714;
	PR1	0.003192	1	1160	Bacteria;Cyanobacteriota;Cyanophyceae;Oscillatoriales;Microcoleaceae;Planktothrix;Planktothrix agardhii;
	PR1	0.003192	1	1231	Bacteria;Pseudomonadota;Betaproteobacteria;Nitrosomonadales;Nitrosomonadaceae;Nitrosospira;Nitrosospira multiformis;
	PR1	0.003192	1	1254	Bacteria;Bacillota;Bacilli;Lactobacillales;Lactobacillaceae;Pediococcus;Pediococcus acidilactici;
	PR1	0.003192	1	1276	Bacteria;Actinomycetota;Actinomycetes;Micrococcales;Kytococcaceae;Kytococcus;Kytococcus sedentarius;
	PR1	0.003192	1	1404	Bacteria;Bacillota;Bacilli;Bacillales;Bacillaceae;Priestia;Priestia megaterium;
	PR1	0.003192	1	1491	Bacteria;Bacillota;Clostridia;Eubacteriales;Clostridiaceae;Clostridium;Clostridium botulinum;
	PR1	0.003192	1	1492	Bacteria;Bacillota;Clostridia;Eubacteriales;Clostridiaceae;Clostridium;Clostridium butyricum;
	PR1	0.003192	1	1548	Bacteria;Bacillota;Clostridia;Eubacteriales;Clostridiaceae;Clostridium;Clostridium scatologenes;
	PR1	0.003192	1	1564	Bacteria;Bacillota;Clostridia;Eubacteriales;Peptococcaceae;Desulforamulus;Desulforamulus ruminis;
	PR1	0.003192	1	1575	Bacteria;Actinomycetota;Actinomycetes;Micrococcales;Microbacteriaceae;Leifsonia;Leifsonia xyli;
	PR1	0.003192	1	1646	Bacteria;Actinomycetota;Actinomycetes;Micrococcales;Micrococcaceae;Renibacterium;Renibacterium salmoninarum;
	PR1	0.003192	1	1660	Bacteria;Actinomycetota;Actinomycetes;Actinomycetales;Actinomycetaceae;Schaalia;Schaalia odontolytica;
	PR1	0.003192	1	1684	Bacteria;Actinomycetota;Actinomycetes;Bifidobacteriales;Bifidobacteriaceae;Bifidobacterium;Bifidobacterium asteroides;
	PR1	0.003192	1	1731	Bacteria;Bacillota;Clostridia;Eubacteriales;Peptostreptococcaceae;Peptoclostridium;Peptoclostridium acidaminophilum;
	PR1	0.003192	1	1744	Bacteria;Actinomycetota;Actinomycetes;Propionibacteriales;Propionibacteriaceae;Propionibacterium;Propionibacterium freudenreichii;
	PR1	0.003192	1	1748	Bacteria;Actinomycetota;Actinomycetes;Propionibacteriales;Propionibacteriaceae;Acidipropionibacterium;Acidipropionibacterium acidipropionici;
	PR1	0.003192	1	1769	Bacteria;Actinomycetota;Actinomycetes;Mycobacteriales;Mycobacteriaceae;Mycobacterium;Mycobacterium leprae;
	PR1	0.003192	1	1781	Bacteria;Actinomycetota;Actinomycetes;Mycobacteriales;Mycobacteriaceae;Mycobacterium;Mycobacterium marinum;
	PR1	0.003192	1	1814	Bacteria;Actinomycetota;Actinomycetes;Pseudonocardiales;Pseudonocardiaceae;Amycolatopsis;Amycolatopsis methanolica;
	PR1	0.003192	1	1836	Bacteria;Actinomycetota;Actinomycetes;Pseudonocardiales;Pseudonocardiaceae;Saccharopolyspora;Saccharopolyspora erythraea;
	PR1	0.003192	1	1866	Bacteria;Actinomycetota;Actinomycetes;Micromonosporales;Micromonosporaceae;Actinoplanes;Actinoplanes missouriensis;
	PR1	0.003192	1	1889	Bacteria;Actinomycetota;Actinomycetes;Kitasatosporales;Streptomycetaceae;Streptomyces;Streptomyces ambofaciens;
	PR1	0.003192	1	1914	Bacteria;Actinomycetota;Actinomycetes;Kitasatosporales;Streptomycetaceae;Streptomyces;Streptomyces lavendulae;
	PR1	0.003192	1	1927	Bacteria;Actinomycetota;Actinomycetes;Kitasatosporales;Streptomycetaceae;Streptomyces;Streptomyces rimosus;
	PR1	0.003192	1	1960	Bacteria;Actinomycetota;Actinomycetes;Kitasatosporales;Streptomycetaceae;Streptomyces;Streptomyces vinaceus;
	PR1	0.003192	1	1967	Bacteria;Actinomycetota;Actinomycetes;Kitasatosporales;Streptomycetaceae;Streptomyces;Streptomyces kanamyceticus;
	PR1	0.003192	1	1971	Bacteria;Actinomycetota;Actinomycetes;Kitasatosporales;Streptomycetaceae;Streptomyces;Streptomyces noursei;
	PR1	0.003192	1	2026	Bacteria;Bacillota;Bacilli;Bacillales;Thermoactinomycetaceae;Thermoactinomyces;Thermoactinomyces vulgaris;
	PR1	0.003192	1	2033	Bacteria;Actinomycetota;Actinomycetes;Micrococcales;Microbacteriaceae;Microbacterium;Microbacterium testaceum;
	PR1	0.003192	1	2054	Bacteria;Actinomycetota;Actinomycetes;Mycobacteriales;Gordoniaceae;Gordonia;Gordonia bronchialis;
	PR1	0.003192	1	2180	Archaea;Euryarchaeota;Methanobacteria;Methanobacteriales;Methanothermaceae;Methanothermus;Methanothermus fervidus;
	PR1	0.003192	1	2203	Archaea;Euryarchaeota;Methanomicrobia;Methanomicrobiales;Methanospirillaceae;Methanospirillum;Methanospirillum hungatei;
	PR1	0.003192	1	2264	Archaea;Euryarchaeota;Thermococci;Thermococcales;Thermococcaceae;Thermococcus;Thermococcus celer;
	PR1	0.003192	1	2426	Bacteria;Pseudomonadota;Gammaproteobacteria;Cellvibrionales;Cellvibrionaceae;Teredinibacter;Teredinibacter turnerae;
	PR1	0.003192	1	2718	Bacteria;Pseudomonadota;Gammaproteobacteria;Cardiobacteriales;Cardiobacteriaceae;Cardiobacterium;Cardiobacterium hominis;
	PR1	0.003192	1	2724	Bacteria;Pseudomonadota;Alphaproteobacteria;Hyphomonadales;Hyphomonadaceae;Hirschia;Hirschia baltica;
	PR1	0.003192	1	2746	Bacteria;Pseudomonadota;Gammaproteobacteria;Oceanospirillales;Halomonadaceae;Halomonas;Halomonas elongata;
	PR1	0.003192	1	13769	Archaea;Euryarchaeota;Halobacteria;Natrialbales;Natrialbaceae;Natrialba;Natrialba magadii;
	PR1	0.003192	1	28025	Bacteria;Actinomycetota;Actinomycetes;Bifidobacteriales;Bifidobacteriaceae;Bifidobacterium;Bifidobacterium animalis;
	PR1	0.003192	1	28028	Bacteria;Actinomycetota;Actinomycetes;Mycobacteriales;Corynebacteriaceae;Corynebacterium;Corynebacterium flavescens;
	PR1	0.003192	1	28084	Bacteria;Pseudomonadota;Gammaproteobacteria;Legionellales;Legionellaceae;Legionella;Legionella cherrii;
	PR1	0.003192	1	28091	Bacteria;Pseudomonadota;Betaproteobacteria;Neisseriales;Neisseriaceae;Neisseria;Neisseria weaveri;
	PR1	0.003192	1	28095	Bacteria;Pseudomonadota;Betaproteobacteria;Burkholderiales;Burkholderiaceae;Burkholderia;Burkholderia gladioli;
	PR1	0.003192	1	28123	Bacteria;Bacteroidota;Bacteroidia;Bacteroidales;Porphyromonadaceae;Porphyromonas;Porphyromonas asaccharolytica;
	PR1	0.003192	1	28128	Bacteria;Bacteroidota;Bacteroidia;Bacteroidales;Prevotellaceae;Prevotella;Prevotella corporis;
	PR1	0.003192	1	28152	Bacteria;Pseudomonadota;Gammaproteobacteria;Enterobacterales;Yersiniaceae;Yersinia;Yersinia kristensenii;
	PR1	0.003192	1	28173	Bacteria;Pseudomonadota;Gammaproteobacteria;Vibrionales;Vibrionaceae;Vibrio;Vibrio nigripulchritudo;
	PR1	0.003192	1	28223	Bacteria;Thermodesulfobacteriota;Desulfobacteria;Desulfobacterales;Desulfobacteraceae;Desulfobacula;Desulfobacula toluolica;
	PR1	0.003192	1	28450	Bacteria;Pseudomonadota;Betaproteobacteria;Burkholderiales;Burkholderiaceae;Burkholderia;Burkholderia pseudomallei;
	PR1	0.003192	1	28454	Bacteria;Bacteroidota;Sphingobacteriia;Sphingobacteriales;Sphingobacteriaceae;Sphingobacterium;Sphingobacterium multivorum;
	PR1	0.003192	1	28901	Bacteria;Pseudomonadota;Gammaproteobacteria;Enterobacterales;Enterobacteriaceae;Salmonella;Salmonella enterica;
	PR1	0.003192	1	29384	Bacteria;Bacillota;Bacilli;Bacillales;Staphylococcaceae;Staphylococcus;Staphylococcus kloosii;
	PR1	0.003192	1	29447	Bacteria;Pseudomonadota;Gammaproteobacteria;Xanthomonadales;Xanthomonadaceae;Xanthomonas;Xanthomonas albilineans;
	PR1	0.003192	1	29448	Bacteria;Pseudomonadota;Alphaproteobacteria;Hyphomicrobiales;Nitrobacteraceae;Bradyrhizobium;Bradyrhizobium elkanii;
	PR1	0.003192	1	29449	Bacteria;Pseudomonadota;Alphaproteobacteria;Hyphomicrobiales;Rhizobiaceae;Rhizobium;Rhizobium etli;
	PR1	0.003192	1	29484	Bacteria;Pseudomonadota;Gammaproteobacteria;Enterobacterales;Yersiniaceae;Yersinia;Yersinia frederiksenii;
	PR1	0.003192	1	29510	Bacteria;Spirochaetota;Spirochaetia;Leptospirales;Leptospiraceae;Turneriella;Turneriella parva;
	PR1	0.003192	1	29549	Bacteria;Rhodothermota;Rhodothermia;Rhodothermales;Rhodothermaceae;Rhodothermus;Rhodothermus marinus;
	PR1	0.003192	1	29570	Bacteria;Pseudomonadota;Gammaproteobacteria;Oceanospirillales;Halomonadaceae;Halomonas;Halomonas meridiana;
	PR1	0.003192	1	33007	Bacteria;Actinomycetota;Actinomycetes;Actinomycetales;Actinomycetaceae;Winkia;Winkia neuii;
	PR1	0.003192	1	33008	Bacteria;Actinomycetota;Actinomycetes;Mycobacteriales;Nocardiaceae;Rhodococcus;Rhodococcus globerulus;
	PR1	0.003192	1	33059	Bacteria;Pseudomonadota;Acidithiobacillia;Acidithiobacillales;Acidithiobacillaceae;Acidithiobacillus;Acidithiobacillus caldus;
	PR1	0.003192	1	33881	Bacteria;Actinomycetota;Actinomycetes;Micrococcales;Microbacteriaceae;Curtobacterium;Curtobacterium luteum;
	PR1	0.003192	1	33889	Bacteria;Actinomycetota;Actinomycetes;Micrococcales;Brevibacteriaceae;Brevibacterium;Brevibacterium casei;
	PR1	0.003192	1	33903	Bacteria;Actinomycetota;Actinomycetes;Kitasatosporales;Streptomycetaceae;Streptomyces;Streptomyces avermitilis;
	PR1	0.003192	1	34004	Bacteria;Pseudomonadota;Alphaproteobacteria;Rhodobacterales;Paracoccaceae;Paracoccus;Paracoccus aminovorans;
	PR1	0.003192	1	34070	Bacteria;Pseudomonadota;Betaproteobacteria;Burkholderiales;Oxalobacteraceae;Telluria;Telluria chitinolytica;
	PR1	0.003192	1	34071	Bacteria;Pseudomonadota;Betaproteobacteria;Burkholderiales;Oxalobacteraceae;Telluria;Telluria mixta;
	PR1	0.003192	1	35554	Bacteria;Thermodesulfobacteriota;Desulfuromonadia;Geobacterales;Geobacteraceae;Geobacter;Geobacter sulfurreducens;
	PR1	0.003192	1	35757	Bacteria;Actinomycetota;Actinomycetes;Mycobacteriales;Corynebacteriaceae;Corynebacterium;Corynebacterium cystitidis;
	PR1	0.003192	1	35786	Bacteria;Coprothermobacterota;Coprothermobacteria;Coprothermobacterales;Coprothermobacteraceae;Coprothermobacter;Coprothermobacter proteolyticus;
	PR1	0.003192	1	35841	Bacteria;Bacillota;Bacilli;Bacillales;Bacillaceae;Caldibacillus;Caldibacillus thermoamylovorans;
	PR1	0.003192	1	36818	Bacteria;Actinomycetota;Actinomycetes;Kitasatosporales;Streptomycetaceae;Streptomyces;Streptomyces subrutilus;
	PR1	0.003192	1	36822	Bacteria;Actinomycetota;Actinomycetes;Mycobacteriales;Gordoniaceae;Gordonia;Gordonia rubripertincta;
	PR1	0.003192	1	36835	Bacteria;Bacillota;Clostridia;Eubacteriales;Lachnospiraceae;Tyzzerella;[Clostridium] colinum;
	PR1	0.003192	1	36861	Bacteria;Pseudomonadota;Betaproteobacteria;Nitrosomonadales;Thiobacillaceae;Thiobacillus;Thiobacillus denitrificans;
	PR1	0.003192	1	37928	Bacteria;Actinomycetota;Actinomycetes;Micrococcales;Micrococcaceae;Arthrobacter;Arthrobacter crystallopoietes;
	PR1	0.003192	1	37929	Bacteria;Actinomycetota;Actinomycetes;Micrococcales;Micrococcaceae;Glutamicibacter;Glutamicibacter nicotianae;
	PR1	0.003192	1	38300	Bacteria;Actinomycetota;Actinomycetes;Kitasatosporales;Streptomycetaceae;Streptomyces;Streptomyces pristinaespiralis;
	PR1	0.003192	1	39956	Bacteria;Pseudomonadota;Alphaproteobacteria;Hyphomicrobiales;Methylobacteriaceae;Methylobacterium;Methylobacterium mesophilicum;
	PR1	0.003192	1	40269	Bacteria;Pseudomonadota;Gammaproteobacteria;Vibrionales;Vibrionaceae;Aliivibrio;Aliivibrio salmonicida;
	PR1	0.003192	1	40545	Bacteria;Pseudomonadota;Betaproteobacteria;Burkholderiales;Sutterellaceae;Sutterella;Sutterella wadsworthensis;
	PR1	0.003192	1	42443	Bacteria;Pseudomonadota;Alphaproteobacteria;Rhodobacterales;Roseobacteraceae;Roseobacter;Roseobacter litoralis;
	PR1	0.003192	1	42817	Bacteria;Actinomycetota;Actinomycetes;Mycobacteriales;Corynebacteriaceae;Corynebacterium;Corynebacterium argentoratense;
	PR1	0.003192	1	43057	Bacteria;Pseudomonadota;Alphaproteobacteria;Rhodobacterales;Paracoccaceae;Cereibacter;Cereibacter azotoformans;
	PR1	0.003192	1	43357	Bacteria;Actinomycetota;Actinomycetes;Pseudonocardiales;Pseudonocardiaceae;Kutzneria;Kutzneria albida;
	PR1	0.003192	1	43674	Bacteria;Actinomycetota;Actinomycetes;Micrococcales;Jonesiaceae;Jonesia;Jonesia denitrificans;
	PR1	0.003192	1	43675	Bacteria;Actinomycetota;Actinomycetes;Micrococcales;Micrococcaceae;Rothia;Rothia mucilaginosa;
	PR1	0.003192	1	43769	Bacteria;Actinomycetota;Actinomycetes;Mycobacteriales;Corynebacteriaceae;Corynebacterium;Corynebacterium propinquum;
	PR1	0.003192	1	45655	Bacteria;Thermodesulfobacteriota;Desulfobacteria;Desulfobacterales;Desulfococcaceae;Desulfonema;Desulfonema magnum;
	PR1	0.003192	1	45663	Bacteria;Thermodesulfobacteriota;Desulfovibrionia;Desulfovibrionales;Desulfohalobiaceae;Desulfohalobium;Desulfohalobium retbaense;
	PR1	0.003192	1	46355	Bacteria;Spirochaetota;Spirochaetia;Spirochaetales;Spirochaetaceae;Spirochaeta;Spirochaeta africana;
	PR1	0.003192	1	47853	Bacteria;Actinomycetota;Actinomycetes;Micromonosporales;Micromonosporaceae;Micromonospora;Micromonospora carbonacea;
	PR1	0.003192	1	47879	Bacteria;Pseudomonadota;Gammaproteobacteria;Pseudomonadales;Pseudomonadaceae;Pseudomonas;Pseudomonas corrugata;
	PR1	0.003192	1	47886	Bacteria;Pseudomonadota;Gammaproteobacteria;Pseudomonadales;Pseudomonadaceae;Pseudomonas;Pseudomonas luteola;
	PR1	0.003192	1	47989	Bacteria;Actinomycetota;Actinomycetes;Micromonosporales;Micromonosporaceae;Dactylosporangium;Dactylosporangium roseum;
	PR1	0.003192	1	49283	Bacteria;Bacillota;Bacilli;Bacillales;Paenibacillaceae;Paenibacillus;Paenibacillus thiaminolyticus;
	PR1	0.003192	1	52022	Bacteria;Deinococcota;Deinococci;Thermales;Thermaceae;Allomeiothermus;Allomeiothermus silvanus;
	PR1	0.003192	1	52774	Bacteria;Actinomycetota;Actinomycetes;Actinomycetales;Actinomycetaceae;Actinomyces;Actinomyces slackii;
	PR1	0.003192	1	53359	Bacteria;Actinomycetota;Actinomycetes;Micromonosporales;Micromonosporaceae;Dactylosporangium;Dactylosporangium fulvum;
	PR1	0.003192	1	53408	Bacteria;Pseudomonadota;Gammaproteobacteria;Pseudomonadales;Pseudomonadaceae;Pseudomonas;Pseudomonas citronellolis;
	PR1	0.003192	1	53437	Bacteria;Actinomycetota;Actinomycetes;Streptosporangiales;Nocardiopsaceae;Nocardiopsis;Nocardiopsis alba;
	PR1	0.003192	1	53458	Bacteria;Actinomycetota;Actinomycetes;Micrococcales;Intrasporangiaceae;Janibacter;Janibacter limosus;
	PR1	0.003192	1	55206	Bacteria;Spirochaetota;Spirochaetia;Spirochaetales;Spirochaetaceae;Sediminispirochaeta;Sediminispirochaeta smaragdinae;
	PR1	0.003192	1	55208	Bacteria;Pseudomonadota;Gammaproteobacteria;Enterobacterales;Pectobacteriaceae;Pectobacterium;Pectobacterium wasabiae;
	PR1	0.003192	1	55508	Bacteria;Pseudomonadota;Betaproteobacteria;Burkholderiales;Oxalobacteraceae;Janthinobacterium;Janthinobacterium agaricidamnosum;
	PR1	0.003192	1	55518	Bacteria;Pseudomonadota;Alphaproteobacteria;Rhodospirillales;Rhodospirillaceae;Magnetospirillum;Magnetospirillum gryphiswaldense;
	PR1	0.003192	1	56453	Bacteria;Pseudomonadota;Gammaproteobacteria;Xanthomonadales;Xanthomonadaceae;Xanthomonas;Xanthomonas cucurbitae;
	PR1	0.003192	1	56730	Bacteria;Pseudomonadota;Alphaproteobacteria;Hyphomicrobiales;Rhizobiaceae;Rhizobium;Rhizobium gallicum;
	PR1	0.003192	1	57975	Bacteria;Pseudomonadota;Betaproteobacteria;Burkholderiales;Burkholderiaceae;Burkholderia;Burkholderia thailandensis;
	PR1	0.003192	1	59405	Bacteria;Pseudomonadota;Betaproteobacteria;Rhodocyclales;Zoogloeaceae;Thauera;Thauera aromatica;
	PR1	0.003192	1	59737	Bacteria;Actinomycetota;Actinomycetes;Micrococcales;Microbacteriaceae;Rathayibacter;Rathayibacter iranicus;
	PR1	0.003192	1	59814	Bacteria;Pseudomonadota;Gammaproteobacteria;Enterobacterales;Erwiniaceae;Pantoea;Pantoea dispersa;
	PR1	0.003192	1	59893	Bacteria;Bacillota;Bacilli;Bacillales;Paenibacillaceae;Paenibacillus;Paenibacillus peoriae;
	PR1	0.003192	1	59932	Bacteria;Cyanobacteriota;Cyanophyceae;Synechococcales;Synechococcaceae;Synechococcus;Synechococcus sp. WH 8101;
	PR1	0.003192	1	60035	Bacteria;Thermodesulfobacteriota;Desulfuromonadia;Geobacterales;Geobacteraceae;Citrifermentans;Citrifermentans bremense;
	PR1	0.003192	1	60890	Bacteria;Pseudomonadota;Alphaproteobacteria;Rhodobacterales;Roseobacteraceae;Phaeobacter;Phaeobacter gallaeciensis;
	PR1	0.003192	1	60893	Bacteria;Thermodesulfobacteriota;Desulfobaccia;Desulfobaccales;Desulfobaccaceae;Desulfobacca;Desulfobacca acetoxidans;
	PR1	0.003192	1	60894	Bacteria;Actinomycetota;Actinomycetes;Pseudonocardiales;Pseudonocardiaceae;Saccharopolyspora;Saccharopolyspora spinosa;
	PR1	0.003192	1	60920	Bacteria;Actinomycetota;Actinomycetes;Micrococcales;Sanguibacteraceae;Sanguibacter;Sanguibacter keddieii;
	PR1	0.003192	1	61646	Bacteria;Pseudomonadota;Gammaproteobacteria;Enterobacterales;Enterobacteriaceae;Lelliottia;Lelliottia amnigena;
	PR1	0.003192	1	62140	Bacteria;Pseudomonadota;Alphaproteobacteria;Rhodospirillales;Acetobacteraceae;Acidiphilium;Acidiphilium multivorum;
	PR1	0.003192	1	63186	Bacteria;Bacteroidota;Flavobacteriia;Flavobacteriales;Flavobacteriaceae;Zobellia;Zobellia galactanivorans;
	PR1	0.003192	1	65555	Bacteria;Thermodesulfobacteriota;Desulfobulbia;Desulfobulbales;Desulfocapsaceae;Desulfocapsa;Desulfocapsa sulfexigens;
	PR1	0.003192	1	66374	Bacteria;Actinomycetota;Actinomycetes;Kitasatosporales;Streptomycetaceae;Streptomyces;Streptomyces nojiriensis;
	PR1	0.003192	1	66969	Bacteria;Pseudomonadota;Gammaproteobacteria;Legionellales;Legionellaceae;Legionella;Legionella waltersii;
	PR1	0.003192	1	67267	Bacteria;Actinomycetota;Actinomycetes;Kitasatosporales;Streptomycetaceae;Streptomyces;Streptomyces alboflavus;
	PR1	0.003192	1	67287	Bacteria;Actinomycetota;Actinomycetes;Kitasatosporales;Streptomycetaceae;Streptomyces;Streptomyces cinnabarinus;
	PR1	0.003192	1	67296	Bacteria;Actinomycetota;Actinomycetes;Kitasatosporales;Streptomycetaceae;Streptomyces;Streptomyces finlayi;
	PR1	0.003192	1	67304	Bacteria;Actinomycetota;Actinomycetes;Kitasatosporales;Streptomycetaceae;Streptomyces;Streptomyces griseorubiginosus;
	PR1	0.003192	1	67345	Bacteria;Actinomycetota;Actinomycetes;Kitasatosporales;Streptomycetaceae;Streptomyces;Streptomyces prasinus;
	PR1	0.003192	1	67760	Archaea;Euryarchaeota;Methanococci;Methanococcales;Methanocaldococcaceae;Methanocaldococcus;Methanocaldococcus infernus;
	PR1	0.003192	1	68175	Bacteria;Actinomycetota;Actinomycetes;Kitasatosporales;Streptomycetaceae;Streptomyces;Streptomyces antimycoticus;
	PR1	0.003192	1	68209	Bacteria;Actinomycetota;Actinomycetes;Kitasatosporales;Streptomycetaceae;Streptomyces;Streptomyces globosus;
	PR1	0.003192	1	68232	Bacteria;Actinomycetota;Actinomycetes;Kitasatosporales;Streptomycetaceae;Streptomyces;Streptomyces lusitanus;
	PR1	0.003192	1	68239	Bacteria;Actinomycetota;Actinomycetes;Kitasatosporales;Streptomycetaceae;Streptomyces;Streptomyces mirabilis;
	PR1	0.003192	1	68246	Bacteria;Actinomycetota;Actinomycetes;Kitasatosporales;Streptomycetaceae;Streptomyces;Streptomyces olivoreticuli;
	PR1	0.003192	1	69223	Bacteria;Pseudomonadota;Gammaproteobacteria;Enterobacterales;Pectobacteriaceae;Musicola;Musicola paradisiaca;
	PR1	0.003192	1	69395	Bacteria;Pseudomonadota;Alphaproteobacteria;Caulobacterales;Caulobacteraceae;Caulobacter;Caulobacter henricii;
	PR1	0.003192	1	69665	Bacteria;Pseudomonadota;Alphaproteobacteria;Caulobacterales;Caulobacteraceae;Caulobacter;Caulobacter sp. FWC26;
	PR1	0.003192	1	69666	Bacteria;Pseudomonadota;Alphaproteobacteria;Caulobacterales;Caulobacteraceae;Caulobacter;Caulobacter mirabilis;
	PR1	0.003192	1	71433	Bacteria;Pseudomonadota;Alphaproteobacteria;Hyphomicrobiales;Phyllobacteriaceae;Mesorhizobium;Mesorhizobium amorphae;
	PR1	0.003192	1	73044	Bacteria;Actinomycetota;Actinomycetes;Kitasatosporales;Streptomycetaceae;Streptomyces;Streptomyces seoulensis;
	PR1	0.003192	1	73141	Bacteria;Pseudomonadota;Gammaproteobacteria;Chromatiales;Chromatiaceae;Thiocystis;Thiocystis violascens;
	PR1	0.003192	1	74313	Bacteria;Pseudomonadota;Alphaproteobacteria;Caulobacterales;Caulobacteraceae;Brevundimonas;Brevundimonas subvibrioides;
	PR1	0.003192	1	74318	Bacteria;Pseudomonadota;Alphaproteobacteria;Maricaulales;Maricaulaceae;Maricaulis;Maricaulis maris;
	PR1	0.003192	1	75105	Bacteria;Pseudomonadota;Betaproteobacteria;Burkholderiales;Burkholderiaceae;Paraburkholderia;Paraburkholderia caribensis;
	PR1	0.003192	1	75692	Bacteria;Pseudomonadota;Gammaproteobacteria;Pseudomonadales;Pseudomonadaceae;Pseudomonas;Pseudomonas sp. 273;
	PR1	0.003192	1	75906	Bacteria;Aquificota;Aquificae;Aquificales;Aquificaceae;Thermocrinis;Thermocrinis ruber;
	PR1	0.003192	1	78331	Bacteria;Actinomycetota;Actinomycetes;Mycobacteriales;Mycobacteriaceae;Mycobacterium;Mycobacterium canettii;
	PR1	0.003192	1	79329	Bacteria;Bacteroidota;Chitinophagia;Chitinophagales;Chitinophagaceae;Chitinophaga;Chitinophaga pinensis;
	PR1	0.003192	1	79604	Bacteria;Actinomycetota;Coriobacteriia;Eggerthellales;Eggerthellaceae;Denitrobacterium;Denitrobacterium detoxificans;
	PR1	0.003192	1	80816	Bacteria;Myxococcota;NA;Haliangiales;Kofleriaceae;Haliangium;Haliangium ochraceum;
	PR1	0.003192	1	81475	Bacteria;Pseudomonadota;Gammaproteobacteria;Xanthomonadales;Rhodanobacteraceae;Frateuria;Frateuria aurantia;
	PR1	0.003192	1	82367	Bacteria;Pseudomonadota;Alphaproteobacteria;Rhodobacterales;Paracoccaceae;Paracoccus;Paracoccus pantotrophus;
	PR1	0.003192	1	82380	Bacteria;Actinomycetota;Actinomycetes;Micrococcales;Microbacteriaceae;Microbacterium;Microbacterium oxydans;
	PR1	0.003192	1	82541	Bacteria;Pseudomonadota;Betaproteobacteria;Burkholderiales;Burkholderiaceae;Cupriavidus;Cupriavidus gilardii;
	PR1	0.003192	1	83453	Bacteria;Myxococcota;Myxococcia;Myxococcales;Archangiaceae;Melittangium;Melittangium boletus;
	PR1	0.003192	1	83455	Bacteria;Myxococcota;Myxococcia;Myxococcales;Myxococcaceae;Myxococcus;Myxococcus stipitatus;
	PR1	0.003192	1	83564	Bacteria;Thermodesulfobacteriota;Desulfobacteria;Desulfobacterales;Desulfosarcinaceae;Desulfosarcina;Desulfosarcina ovata;
	PR1	0.003192	1	83627	Bacteria;Pseudomonadota;Alphaproteobacteria;Hyphomicrobiales;Nitrobacteraceae;Bradyrhizobium;Bradyrhizobium genosp. B;
	PR1	0.003192	1	83637	Bacteria;Pseudomonadota;Alphaproteobacteria;Hyphomicrobiales;Nitrobacteraceae;Bradyrhizobium;Bradyrhizobium genosp. L;
	PR1	0.003192	1	83656	Bacteria;Actinomycetota;Actinomycetes;Kitasatosporales;Streptomycetaceae;Streptomyces;Streptomyces tsukubensis;
	PR1	0.003192	1	83771	Bacteria;Pseudomonadota;Gammaproteobacteria;Aeromonadales;Succinivibrionaceae;Succinivibrio;Succinivibrio dextrinosolvens;
	PR1	0.003192	1	84292	Bacteria;Actinomycetota;Actinomycetes;Micrococcales;Microbacteriaceae;Microbacterium;Microbacterium chocolatum;
	PR1	0.003192	1	84531	Bacteria;Pseudomonadota;Gammaproteobacteria;Xanthomonadales;Xanthomonadaceae;Lysobacter;Lysobacter antibioticus;
	PR1	0.003192	1	84595	Bacteria;Actinomycetota;Actinomycetes;Mycobacteriales;Gordoniaceae;Gordonia;Gordonia polyisoprenivorans;
	PR1	0.003192	1	84757	Bacteria;Actinomycetota;Actinomycetes;Micrococcales;Beutenbergiaceae;Beutenbergia;Beutenbergia cavernae;
	PR1	0.003192	1	85085	Bacteria;Actinomycetota;Actinomycetes;Micrococcales;Micrococcaceae;Pseudarthrobacter;Pseudarthrobacter chlorophenolicus;
	PR1	0.003192	1	85874	Bacteria;Bacillota;Clostridia;Thermoanaerobacterales;Thermoanaerobacteraceae;Thermacetogenium;Thermacetogenium phaeum;
	PR1	0.003192	1	86304	Bacteria;Pseudomonadota;Gammaproteobacteria;Cellvibrionales;Cellvibrionaceae;Saccharophagus;Saccharophagus degradans;
	PR1	0.003192	1	90245	Bacteria;Pseudomonadota;Betaproteobacteria;Burkholderiales;Alcaligenaceae;Oligella;Oligella urethralis;
	PR1	0.003192	1	92172	Bacteria;Pseudomonadota;Gammaproteobacteria;Vibrionales;Vibrionaceae;Vibrio;Vibrio aerogenes;
	PR1	0.003192	1	92647	Bacteria;Pseudomonadota;Betaproteobacteria;Burkholderiales;Burkholderiaceae;Paraburkholderia;Paraburkholderia tropica;
	PR1	0.003192	1	93218	Bacteria;Pseudomonadota;Betaproteobacteria;Burkholderiales;Burkholderiaceae;Pandoraea;Pandoraea apista;
	PR1	0.003192	1	94625	Bacteria;Pseudomonadota;Alphaproteobacteria;Hyphomicrobiales;Brucellaceae;Brucella;Brucella intermedia;
	PR1	0.003192	1	95641	Bacteria;Pseudomonadota;Gammaproteobacteria;Methylococcales;Methylococcaceae;Methylotuvimicrobium;Methylotuvimicrobium buryatense;
	PR1	0.003192	1	96773	Bacteria;Pseudomonadota;Betaproteobacteria;Rhodocyclales;Zoogloeaceae;Thauera;Thauera chlorobenzoica;
	PR1	0.003192	1	99653	Bacteria;Actinomycetota;Actinomycetes;Mycobacteriales;Nocardiaceae;Rhodococcus;Rhodococcus koreensis;
	PR1	0.003192	1	103731	Bacteria;Actinomycetota;Actinomycetes;Pseudonocardiales;Pseudonocardiaceae;Saccharothrix;Saccharothrix espanaensis;
	PR1	0.003192	1	103816	Bacteria;Actinomycetota;Actinomycetes;Mycobacteriales;Nocardiaceae;Rhodococcus;Rhodococcus pyridinivorans;
	PR1	0.003192	1	104087	Bacteria;Pseudomonadota;Gammaproteobacteria;Pseudomonadales;Pseudomonadaceae;Pseudomonas;Pseudomonas frederiksbergensis;
	PR1	0.003192	1	104663	Bacteria;Bacteroidota;Chitinophagia;Chitinophagales;Chitinophagaceae;Chitinophaga;Chitinophaga filiformis;
	PR1	0.003192	1	108486	Bacteria;Actinomycetota;Actinomycetes;Mycobacteriales;Corynebacteriaceae;Corynebacterium;Corynebacterium falsenii;
	PR1	0.003192	1	110321	Bacteria;Pseudomonadota;Alphaproteobacteria;Hyphomicrobiales;Rhizobiaceae;Sinorhizobium;Sinorhizobium medicae;
	PR1	0.003192	1	110937	Bacteria;Actinomycetota;Actinomycetes;Micrococcales;Microbacteriaceae;Rathayibacter;Rathayibacter festucae;
	PR1	0.003192	1	111015	Bacteria;Actinomycetota;Actinomycetes;Actinomycetales;Actinomycetaceae;Actinomyces;Actinomyces radicidentis;
	PR1	0.003192	1	114615	Bacteria;Pseudomonadota;Alphaproteobacteria;Hyphomicrobiales;Nitrobacteraceae;Bradyrhizobium;Bradyrhizobium sp. ORS 278;
	PR1	0.003192	1	114687	Bacteria;Actinomycetota;Actinomycetes;Kitasatosporales;Streptomycetaceae;Streptomyces;Streptomyces auratus;
	PR1	0.003192	1	115561	Bacteria;Pseudomonadota;Gammaproteobacteria;Oceanospirillales;Halomonadaceae;Halomonas;Halomonas hydrothermalis;
	PR1	0.003192	1	115808	Bacteria;Pseudomonadota;Alphaproteobacteria;Hyphomicrobiales;Nitrobacteraceae;Bradyrhizobium;Bradyrhizobium sp. ORS 285;
	PR1	0.003192	1	118323	Bacteria;Cyanobacteriota;Cyanophyceae;Oscillatoriales;Oscillatoriaceae;Oscillatoria;Oscillatoria acuminata;
	PR1	0.003192	1	118562	Bacteria;Cyanobacteriota;Cyanophyceae;Oscillatoriales;Microcoleaceae;Arthrospira;Arthrospira platensis;
	PR1	0.003192	1	119394	Bacteria;Thermotogota;Thermotogae;Thermotogales;Thermotogaceae;Pseudothermotoga;Pseudothermotoga thermarum;
	PR1	0.003192	1	119981	Bacteria;Actinomycetota;Actinomycetes;Propionibacteriales;Propionibacteriaceae;Propionibacterium;Propionibacterium australiense;
	PR1	0.003192	1	122358	Bacteria;Actinomycetota;Actinomycetes;Micromonosporales;Micromonosporaceae;Actinoplanes;Actinoplanes ianthinogenes;
	PR1	0.003192	1	128780	Bacteria;Pseudomonadota;Gammaproteobacteria;Xanthomonadales;Xanthomonadaceae;Stenotrophomonas;Stenotrophomonas acidaminiphila;
	PR1	0.003192	1	129958	Bacteria;Bacillota;Clostridia;Thermoanaerobacterales;Thermoanaerobacteraceae;Carboxydothermus;Carboxydothermus hydrogenoformans;
	PR1	0.003192	1	130049	Bacteria;Bacillota;Bacilli;Bacillales;Paenibacillaceae;Paenibacillus;Paenibacillus dendritiformis;
	PR1	0.003192	1	132919	Bacteria;Actinomycetota;Actinomycetes;Mycobacteriales;Nocardiaceae;Rhodococcus;Rhodococcus jostii;
	PR1	0.003192	1	133549	Bacteria;Actinomycetota;Actinomycetes;Mycobacteriales;Mycobacteriaceae;Mycobacterium;Mycobacterium shottsii;
	PR1	0.003192	1	134537	Bacteria;Pseudomonadota;Betaproteobacteria;Burkholderiales;Burkholderiaceae;Paraburkholderia;Paraburkholderia fungorum;
	PR1	0.003192	1	135487	Bacteria;Actinomycetota;Actinomycetes;Mycobacteriales;Nocardiaceae;Nocardia;Nocardia cyriacigeorgica;
	PR1	0.003192	1	135740	Bacteria;Pseudomonadota;Alphaproteobacteria;Rhodobacterales;Paracoccaceae;Paracoccus;Paracoccus kondratievae;
	PR1	0.003192	1	136094	Bacteria;Aquificota;Aquificae;Aquificales;Aquificaceae;Thermocrinis;Thermocrinis albus;
	PR1	0.003192	1	137838	Bacteria;Bacillota;Clostridia;Eubacteriales;Clostridiaceae;Clostridium;Clostridium neonatale;
	PR1	0.003192	1	139021	Bacteria;Actinomycetota;Actinomycetes;Mycobacteriales;Dietziaceae;Dietzia;Dietzia psychralcaliphila;
	PR1	0.003192	1	141451	Bacteria;Pseudomonadota;Gammaproteobacteria;Oceanospirillales;Oleiphilaceae;Oleiphilus;Oleiphilus messinensis;
	PR1	0.003192	1	142877	Bacteria;Bacillota;Clostridia;Eubacteriales;Desulfitobacteriaceae;Desulfitobacterium;Desulfitobacterium metallireducens;
	PR1	0.003192	1	146919	Bacteria;Rhodothermota;Rhodothermia;Rhodothermales;Salinibacteraceae;Salinibacter;Salinibacter ruber;
	PR1	0.003192	1	147645	Bacteria;Pseudomonadota;Alphaproteobacteria;Rhodobacterales;Paracoccaceae;Paracoccus;Paracoccus yeei;
	PR1	0.003192	1	150026	Bacteria;Actinomycetota;Actinomycetes;Micrococcales;Microbacteriaceae;Leifsonia;Leifsonia shinshuensis;
	PR1	0.003192	1	151783	Bacteria;Pseudomonadota;Betaproteobacteria;Burkholderiales;Burkholderiaceae;Cupriavidus;Cupriavidus campinensis;
	PR1	0.003192	1	152260	Bacteria;Chloroflexota;Chloroflexia;Chloroflexales;Chloroflexaceae;Chloroflexus;Chloroflexus aggregans;
	PR1	0.003192	1	152331	Bacteria;Bacillota;Bacilli;Lactobacillales;Lactobacillaceae;Lentilactobacillus;Lentilactobacillus parabuchneri;
	PR1	0.003192	1	153496	Bacteria;Pseudomonadota;Alphaproteobacteria;Rhodospirillales;Acetobacteraceae;Kozakia;Kozakia baliensis;
	PR1	0.003192	1	155077	Bacteria;Pseudomonadota;Gammaproteobacteria;Cellvibrionales;Cellvibrionaceae;Cellvibrio;Cellvibrio japonicus;
	PR1	0.003192	1	156980	Bacteria;Actinomycetota;Actinomycetes;Micrococcales;Micrococcaceae;Arthrobacter;Arthrobacter woluwensis;
	PR1	0.003192	1	157779	Bacteria;Pseudomonadota;Gammaproteobacteria;Oceanospirillales;Halomonadaceae;Kushneria;Kushneria marisflavi;
	PR1	0.003192	1	158080	Bacteria;Pseudomonadota;Gammaproteobacteria;Oceanospirillales;Halomonadaceae;Chromohalobacter;Chromohalobacter salexigens;
	PR1	0.003192	1	161879	Bacteria;Actinomycetota;Actinomycetes;Mycobacteriales;Corynebacteriaceae;Corynebacterium;Corynebacterium kroppenstedtii;
	PR1	0.003192	1	164546	Bacteria;Pseudomonadota;Betaproteobacteria;Burkholderiales;Burkholderiaceae;Cupriavidus;Cupriavidus taiwanensis;
	PR1	0.003192	1	166935	Bacteria;Pseudomonadota;Gammaproteobacteria;Alteromonadales;Pseudoalteromonadaceae;Pseudoalteromonas;Pseudoalteromonas translucida;
	PR1	0.003192	1	167642	Bacteria;Fusobacteriota;Fusobacteriia;Fusobacteriales;Fusobacteriaceae;Ilyobacter;Ilyobacter polytropus;
	PR1	0.003192	1	168384	Bacteria;Bacillota;Clostridia;Eubacteriales;Lachnospiraceae;Marvinbryantia;Marvinbryantia formatexigens;
	PR1	0.003192	1	168695	Bacteria;Actinomycetota;Actinomycetes;Micromonosporales;Micromonosporaceae;Salinispora;Salinispora tropica;
	PR1	0.003192	1	169292	Bacteria;Actinomycetota;Actinomycetes;Mycobacteriales;Corynebacteriaceae;Corynebacterium;Corynebacterium aurimucosum;
	PR1	0.003192	1	169427	Bacteria;Pseudomonadota;Betaproteobacteria;Burkholderiales;Burkholderiaceae;Paraburkholderia;Paraburkholderia terricola;
	PR1	0.003192	1	169760	Bacteria;Bacillota;Bacilli;Bacillales;Paenibacillaceae;Paenibacillus;Paenibacillus stellifer;
	PR1	0.003192	1	172043	Bacteria;Pseudomonadota;Alphaproteobacteria;Caulobacterales;Caulobacteraceae;Brevundimonas;Brevundimonas nasdae;
	PR1	0.003192	1	173860	Bacteria;Actinomycetota;Actinomycetes;Kitasatosporales;Streptomycetaceae;Streptomyces;Streptomyces rectiverticillatus;
	PR1	0.003192	1	178606	Bacteria;Nitrospirota;Nitrospiria;Nitrospirales;Nitrospiraceae;Leptospirillum;Leptospirillum ferriphilum;
	PR1	0.003192	1	182773	Bacteria;Bacillota;Clostridia;Eubacteriales;Clostridiaceae;Clostridium;Clostridium isatidis;
	PR1	0.003192	1	184748	Bacteria;Pseudomonadota;Alphaproteobacteria;Rhodobacterales;Paracoccaceae;Paracoccus;Paracoccus seriniphilus;
	PR1	0.003192	1	184917	Bacteria;Thermodesulfobacteriota;Desulfovibrionia;Desulfovibrionales;Desulfovibrionaceae;Solidesulfovibrio;Solidesulfovibrio magneticus;
	PR1	0.003192	1	185951	Bacteria;Pseudomonadota;Alphaproteobacteria;Sphingomonadales;Sphingomonadaceae;Sphingomonas;Sphingomonas aerolata;
	PR1	0.003192	1	186192	Bacteria;Deinococcota;Deinococci;Thermales;Thermaceae;Marinithermus;Marinithermus hydrothermalis;
	PR1	0.003192	1	187493	Bacteria;Pseudomonadota;Gammaproteobacteria;Oceanospirillales;Oceanospirillaceae;Thalassolituus;Thalassolituus oleivorans;
	PR1	0.003192	1	189425	Bacteria;Bacillota;Bacilli;Bacillales;Paenibacillaceae;Paenibacillus;Paenibacillus graminis;
	PR1	0.003192	1	190721	Bacteria;Pseudomonadota;Betaproteobacteria;Burkholderiales;Burkholderiaceae;Ralstonia;Ralstonia insidiosa;
	PR1	0.003192	1	195913	Bacteria;Pseudomonadota;Alphaproteobacteria;Rhodobacterales;Roseobacteraceae;Loktanella;Loktanella salsilacus;
	PR1	0.003192	1	196914	Bacteria;Actinomycetota;Actinomycetes;Micromonosporales;Micromonosporaceae;Actinoplanes;Actinoplanes friuliensis;
	PR1	0.003192	1	199596	Bacteria;Pseudomonadota;Alphaproteobacteria;Hyphomicrobiales;Beijerinckiaceae;Methylocella;Methylocella silvestris;
	PR1	0.003192	1	200452	Bacteria;Pseudomonadota;Gammaproteobacteria;Pseudomonadales;Pseudomonadaceae;Pseudomonas;Pseudomonas congelans;
	PR1	0.003192	1	204461	Bacteria;Pseudomonadota;Betaproteobacteria;Rhodocyclales;Zoogloeaceae;Thauera;Thauera sp. PIV-1;
	PR1	0.003192	1	208216	Bacteria;Pseudomonadota;Alphaproteobacteria;Parvularculales;Parvularculaceae;Parvularcula;Parvularcula bermudensis;
	PR1	0.003192	1	208962	Bacteria;Pseudomonadota;Gammaproteobacteria;Enterobacterales;Enterobacteriaceae;Escherichia;Escherichia albertii;
	PR1	0.003192	1	209247	Bacteria;Actinomycetota;Actinomycetes;Mycobacteriales;Nocardiaceae;Nocardia;Nocardia yamanashiensis;
	PR1	0.003192	1	223392	Bacteria;Actinomycetota;Actinomycetes;Mycobacteriales;Nocardiaceae;Rhodococcus;Rhodococcus gordoniae;
	PR1	0.003192	1	223967	Bacteria;Pseudomonadota;Alphaproteobacteria;Hyphomicrobiales;Methylobacteriaceae;Methylorubrum;Methylorubrum populi;
	PR1	0.003192	1	225194	Bacteria;Thermodesulfobacteriota;Desulfuromonadia;Geobacterales;Geobacteraceae;Citrifermentans;Citrifermentans bemidjiense;
	PR1	0.003192	1	227318	Bacteria;Actinomycetota;Actinomycetes;Micromonosporales;Micromonosporaceae;Actinocatenispora;Actinocatenispora thailandica;
	PR1	0.003192	1	232348	Bacteria;Cyanobacteriota;Cyanophyceae;Synechococcales;Synechococcaceae;Synechococcus;Synechococcus sp. CB0101;
	PR1	0.003192	1	236753	Bacteria;Bacillota;Clostridia;Eubacteriales;Oscillospiraceae;Fastidiosipila;Fastidiosipila sanguinis;
	PR1	0.003192	1	237610	Bacteria;Pseudomonadota;Gammaproteobacteria;Pseudomonadales;Pseudomonadaceae;Pseudomonas;Pseudomonas psychrotolerans;
	PR1	0.003192	1	242606	Bacteria;Pseudomonadota;Gammaproteobacteria;Xanthomonadales;Rhodanobacteraceae;Luteibacter;Luteibacter rhizovicinus;
	PR1	0.003192	1	244734	Bacteria;Pseudomonadota;Alphaproteobacteria;Hyphomicrobiales;Nitrobacteraceae;Bradyrhizobium;Bradyrhizobium betae;
	PR1	0.003192	1	248039	Bacteria;Deferribacterota;Deferribacteres;Deferribacterales;Mucispirillaceae;Mucispirillum;Mucispirillum schaedleri;
	PR1	0.003192	1	252970	Bacteria;Pseudomonadota;Betaproteobacteria;Burkholderiales;Burkholderiaceae;Paraburkholderia;Paraburkholderia phenoliruptrix;
	PR1	0.003192	1	253239	Bacteria;Bacillota;Clostridia;Eubacteriales;Oscillospiraceae;Ethanoligenens;Ethanoligenens harbinense;
	PR1	0.003192	1	255045	Bacteria;Pseudomonadota;Alphaproteobacteria;Hyphomicrobiales;Nitrobacteraceae;Bradyrhizobium;Bradyrhizobium canariense;
	PR1	0.003192	1	256839	Bacteria;Pseudomonadota;Gammaproteobacteria;Alteromonadales;Shewanellaceae;Shewanella;Shewanella decolorationis;
	PR1	0.003192	1	257758	Bacteria;Bacillota;Bacilli;Lactobacillales;Streptococcaceae;Streptococcus;Streptococcus pseudopneumoniae;
	PR1	0.003192	1	261284	Bacteria;Cyanobacteriota;Cyanophyceae;Synechococcales;Prochlorococcaceae;Cyanobium;Cyanobium sp. NS01;
	PR1	0.003192	1	264686	Bacteria;Cyanobacteriota;Cyanophyceae;Nostocales;Nostocaceae;Nostoc;Nostoc edaphicum;
	PR1	0.003192	1	265175	Bacteria;Pseudomonadota;Betaproteobacteria;Neisseriales;Neisseriaceae;Kingella;Kingella potus;
	PR1	0.003192	1	266062	Bacteria;Pseudomonadota;Gammaproteobacteria;Xanthomonadales;Xanthomonadaceae;Pseudoxanthomonas;Pseudoxanthomonas daejeonensis;
	PR1	0.003192	1	267212	Bacteria;Pseudomonadota;Betaproteobacteria;Neisseriales;Neisseriaceae;Neisseria;Neisseria bacilliformis;
	PR1	0.003192	1	271865	Bacteria;Pseudomonadota;Alphaproteobacteria;Hyphomicrobiales;Brucellaceae;Brucella;[Ochrobactrum] quorumnocens;
	PR1	0.003192	1	278153	Bacteria;Pseudomonadota;Alphaproteobacteria;Hyphomicrobiales;Phyllobacteriaceae;Mesorhizobium;Mesorhizobium sp. WSM1497;
	PR1	0.003192	1	283878	Bacteria;Actinomycetota;Actinomycetes;Micrococcales;Microbacteriaceae;Leucobacter;Leucobacter aridicollis;
	PR1	0.003192	1	285091	Bacteria;Pseudomonadota;Gammaproteobacteria;Oceanospirillales;Alcanivoracaceae;Alloalcanivorax;Alloalcanivorax dieselolei;
	PR1	0.003192	1	286802	Bacteria;Actinomycetota;Actinomycetes;Mycobacteriales;Segniliparaceae;Segniliparus;Segniliparus rotundus;
	PR1	0.003192	1	288000	Bacteria;Pseudomonadota;Alphaproteobacteria;Hyphomicrobiales;Nitrobacteraceae;Bradyrhizobium;Bradyrhizobium sp. BTAi1;
	PR1	0.003192	1	288004	Bacteria;Pseudomonadota;Gammaproteobacteria;Thiotrichales;Thiotrichaceae;Beggiatoa;Beggiatoa leptomitoformis;
	PR1	0.003192	1	290400	Bacteria;Pseudomonadota;Alphaproteobacteria;Rhodobacterales;Roseobacteraceae;Jannaschia;Jannaschia sp. CCS1;
	PR1	0.003192	1	296745	Bacteria;Bacillota;Bacilli;Bacillales;Bacillaceae;Caldalkalibacillus;Caldalkalibacillus thermarum;
	PR1	0.003192	1	302406	Bacteria;Pseudomonadota;Betaproteobacteria;Burkholderiales;Alcaligenaceae;Advenella;Advenella mimigardefordensis;
	PR1	0.003192	1	310783	Bacteria;Deinococcota;Deinococci;Deinococcales;Deinococcaceae;Deinococcus;Deinococcus deserti;
	PR1	0.003192	1	311180	Bacteria;Pseudomonadota;Alphaproteobacteria;Rhodobacterales;Roseobacteraceae;Yangia;Yangia pacifica;
	PR1	0.003192	1	311230	Bacteria;Pseudomonadota;Betaproteobacteria;Burkholderiales;Burkholderiaceae;Paraburkholderia;Paraburkholderia terrae;
	PR1	0.003192	1	312285	Bacteria;Actinomycetota;Actinomycetes;Actinomycetales;Actinomycetaceae;Trueperella;Trueperella bialowiezensis;
	PR1	0.003192	1	313603	Bacteria;Bacteroidota;Flavobacteriia;Flavobacteriales;Flavobacteriaceae;Maribacter;Maribacter sp. HTCC2170;
	PR1	0.003192	1	316068	Bacteria;Bacteroidota;Cytophagia;Cytophagales;Spirosomaceae;Leadbetterella;Leadbetterella byssophila;
	PR1	0.003192	1	318683	Bacteria;Pseudomonadota;Alphaproteobacteria;Rhodospirillales;Acetobacteraceae;Gluconobacter;Gluconobacter albidus;
	PR1	0.003192	1	319939	Bacteria;Pseudomonadota;Gammaproteobacteria;Pseudomonadales;Pseudomonadaceae;Pseudomonas;Pseudomonas otitidis;
	PR1	0.003192	1	319947	Bacteria;Actinomycetota;Actinomycetes;Kitasatosporales;Streptomycetaceae;Streptomyces;Streptomyces durmitorensis;
	PR1	0.003192	1	320787	Bacteria;Bacteroidota;Cytophagia;Cytophagales;Cyclobacteriaceae;Cyclobacterium;Cyclobacterium amurskyense;
	PR1	0.003192	1	321332	Bacteria;Cyanobacteriota;Cyanophyceae;Synechococcales;Synechococcaceae;Synechococcus;Synechococcus sp. JA-2-3B'a(2-13);
	PR1	0.003192	1	326544	Bacteria;Pseudomonadota;Gammaproteobacteria;Alteromonadales;Alteromonadaceae;Paraglaciecola;Paraglaciecola psychrophila;
	PR1	0.003192	1	328814	Bacteria;Bacteroidota;Bacteroidia;Bacteroidales;Rikenellaceae;Alistipes;Alistipes shahii;
	PR1	0.003192	1	332186	Bacteria;Pseudomonadota;Gammaproteobacteria;Alteromonadales;Shewanellaceae;Shewanella;Shewanella xiamenensis;
	PR1	0.003192	1	334542	Bacteria;Actinomycetota;Actinomycetes;Mycobacteriales;Nocardiaceae;Rhodococcus;Rhodococcus qingshengii;
	PR1	0.003192	1	337191	Bacteria;Actinomycetota;Actinomycetes;Mycobacteriales;Gordoniaceae;Gordonia;Gordonia sp. KTR9;
	PR1	0.003192	1	340268	Bacteria;Pseudomonadota;Alphaproteobacteria;Hyphomicrobiales;Nitrobacteraceae;Rhodopseudomonas;Rhodopseudomonas sp. SK50-23;
	PR1	0.003192	1	340320	Bacteria;Actinomycetota;Actinomycetes;Micrococcales;Microbacteriaceae;Leucobacter;Leucobacter luti;
	PR1	0.003192	1	344163	Bacteria;Actinomycetota;Actinomycetes;Micrococcales;Microbacteriaceae;Microbacterium;Microbacterium terricola;
	PR1	0.003192	1	349221	Bacteria;Bdellovibrionota;Bdellovibrionia;Bdellovibrionales;Pseudobdellovibrionaceae;Micavibrio;Micavibrio aeruginosavorus;
	PR1	0.003192	1	351052	Bacteria;Pseudomonadota;Gammaproteobacteria;Chromatiales;Ectothiorhodospiraceae;Alkalilimnicola;Alkalilimnicola ehrlichii;
	PR1	0.003192	1	357794	Bacteria;Pseudomonadota;Gammaproteobacteria;Alteromonadales;Psychromonadaceae;Psychromonas;Psychromonas ingrahamii;
	PR1	0.003192	1	359370	Bacteria;Pseudomonadota;Gammaproteobacteria;Cellvibrionales;Microbulbiferaceae;Microbulbifer;Microbulbifer sp. A4B17;
	PR1	0.003192	1	361111	Bacteria;Thermodesulfobacteriota;Syntrophobacteria;Syntrophobacterales;Syntrophobacteraceae;Desulfoglaeba;Desulfoglaeba alkanexedens;
	PR1	0.003192	1	362257	Bacteria;Actinomycetota;Actinomycetes;Kitasatosporales;Streptomycetaceae;Streptomyces;Streptomyces vietnamensis;
	PR1	0.003192	1	362787	Bacteria;Chlamydiota;Chlamydiia;Parachlamydiales;Parachlamydiaceae;Candidatus Protochlamydia;Candidatus Protochlamydia amoebophila;
	PR1	0.003192	1	363852	Bacteria;Bacteroidota;Sphingobacteriia;Sphingobacteriales;Sphingobacteriaceae;Pedobacter;Pedobacter ginsengisoli;
	PR1	0.003192	1	364410	Bacteria;Pseudomonadota;Alphaproteobacteria;Rhodospirillales;Acetobacteraceae;Granulibacter;Granulibacter bethesdensis;
	PR1	0.003192	1	365349	Bacteria;Bacillota;Negativicutes;Selenomonadales;Sporomusaceae;Pelosinus;Pelosinus fermentans;
	PR1	0.003192	1	375286	Bacteria;Pseudomonadota;Betaproteobacteria;Burkholderiales;Oxalobacteraceae;Janthinobacterium;Janthinobacterium sp. Marseille;
	PR1	0.003192	1	376489	Bacteria;Pseudomonadota;Gammaproteobacteria;Oceanospirillales;Halomonadaceae;Halotalea;Halotalea alkalilenta;
	PR1	0.003192	1	377615	Bacteria;Bacillota;Bacilli;Bacillales;Paenibacillaceae;Thermobacillus;Thermobacillus composti;
	PR1	0.003192	1	392734	Bacteria;Acidobacteriota;Terriglobia;Terriglobales;Acidobacteriaceae;Terriglobus;Terriglobus roseus;
	PR1	0.003192	1	396595	Bacteria;Pseudomonadota;Gammaproteobacteria;Chromatiales;Ectothiorhodospiraceae;Thioalkalivibrio;Thioalkalivibrio sp. K90mix;
	PR1	0.003192	1	398053	Bacteria;Bacteroidota;Sphingobacteriia;Sphingobacteriales;Sphingobacteriaceae;Mucilaginibacter;Mucilaginibacter ginsenosidivorans;
	PR1	0.003192	1	400092	Bacteria;Bacteroidota;Cytophagia;Cytophagales;Hymenobacteraceae;Pontibacter;Pontibacter korlensis;
	PR1	0.003192	1	407035	Bacteria;Bacillota;Bacilli;Bacillales;Staphylococcaceae;Salinicoccus;Salinicoccus halodurans;
	PR1	0.003192	1	408015	Bacteria;Actinomycetota;Actinomycetes;Kitasatosporales;Streptomycetaceae;Streptomyces;Streptomyces xiamenensis;
	PR1	0.003192	1	412593	Bacteria;Aquificota;Aquificae;Aquificales;NA;Thermosulfidibacter;Thermosulfidibacter takaii;
	PR1	0.003192	1	412963	Bacteria;Pseudomonadota;Betaproteobacteria;Burkholderiales;Burkholderiaceae;Mycetohabitans;Mycetohabitans rhizoxinica;
	PR1	0.003192	1	414771	Bacteria;Bacillota;Bacilli;Bacillales;Paenibacillaceae;Paenibacillus;Paenibacillus donghaensis;
	PR1	0.003192	1	414996	Bacteria;Actinomycetota;Actinomycetes;Actinopolysporales;Actinopolysporaceae;Actinopolyspora;Actinopolyspora erythraea;
	PR1	0.003192	1	415229	Bacteria;Pseudomonadota;Gammaproteobacteria;Xanthomonadales;Xanthomonadaceae;Pseudoxanthomonas;Pseudoxanthomonas spadix;
	PR1	0.003192	1	416169	Bacteria;Pseudomonadota;Gammaproteobacteria;Xanthomonadales;Rhodanobacteraceae;Rhodanobacter;Rhodanobacter thiooxydans;
	PR1	0.003192	1	417574	Bacteria;Pseudomonadota;Gammaproteobacteria;Oceanospirillales;Oceanospirillaceae;Neptunomonas;Neptunomonas japonica;
	PR1	0.003192	1	420953	Bacteria;Pseudomonadota;Betaproteobacteria;Burkholderiales;Burkholderiaceae;Paraburkholderia;Paraburkholderia megapolitana;
	PR1	0.003192	1	437505	Bacteria;Pseudomonadota;Gammaproteobacteria;Chromatiales;Granulosicoccaceae;Granulosicoccus;Granulosicoccus antarcticus;
	PR1	0.003192	1	437900	Bacteria;Pseudomonadota;Gammaproteobacteria;Pseudomonadales;Pseudomonadaceae;Pseudomonas;Pseudomonas marincola;
	PR1	0.003192	1	444444	Bacteria;Pseudomonadota;Alphaproteobacteria;Hyphomicrobiales;Chelatococcaceae;Chelatococcus;Chelatococcus daeguensis;
	PR1	0.003192	1	445710	Bacteria;Pseudomonadota;Gammaproteobacteria;Xanthomonadales;Rhodanobacteraceae;Dyella;Dyella thiooxydans;
	PR1	0.003192	1	446860	Bacteria;Actinomycetota;Actinomycetes;Micrococcales;Micrococcaceae;Kocuria;Kocuria flava;
	PR1	0.003192	1	450367	Bacteria;Bacillota;Bacilli;Bacillales;Bacillaceae;Peribacillus;Peribacillus frigoritolerans;
	PR1	0.003192	1	453816	Bacteria;Bdellovibrionota;Bdellovibrionia;Bdellovibrionales;Pseudobdellovibrionaceae;Pseudobdellovibrio;Pseudobdellovibrio exovorus;
	PR1	0.003192	1	457921	Bacteria;Pseudomonadota;Betaproteobacteria;Burkholderiales;Oxalobacteraceae;Massilia;Massilia varians;
	PR1	0.003192	1	461876	Bacteria;Bacillota;Clostridia;Eubacteriales;Clostridiaceae;Alkaliphilus;Alkaliphilus oremlandii;
	PR1	0.003192	1	463024	Bacteria;Pseudomonadota;Betaproteobacteria;Burkholderiales;Alcaligenaceae;Bordetella;Bordetella genomosp. 6;
	PR1	0.003192	1	475662	Bacteria;Pseudomonadota;Gammaproteobacteria;Oceanospirillales;Halomonadaceae;Halomonas;Halomonas beimenensis;
	PR1	0.003192	1	475937	Bacteria;Pseudomonadota;Alphaproteobacteria;Hyphomicrobiales;Nitrobacteraceae;Rhodopseudomonas;Rhodopseudomonas boonkerdii;
	PR1	0.003192	1	476157	Bacteria;Pseudomonadota;Alphaproteobacteria;Sphingomonadales;Erythrobacteraceae;Altererythrobacter;Altererythrobacter ishigakiensis;
	PR1	0.003192	1	477680	Bacteria;Bacteroidota;Chitinophagia;Chitinophagales;Chitinophagaceae;Filimonas;Filimonas lacunae;
	PR1	0.003192	1	480418	Bacteria;Actinomycetota;Actinomycetes;Mycobacteriales;Mycobacteriaceae;Mycobacterium;Mycobacterium lepromatosis;
	PR1	0.003192	1	482564	Bacteria;Cyanobacteriota;Cyanophyceae;Oscillatoriales;Oscillatoriaceae;Oscillatoria;Oscillatoria nigro-viridis;
	PR1	0.003192	1	483547	Bacteria;Thermodesulfobacteriota;Desulfuromonadia;Desulfuromonadales;Geoalkalibacteraceae;Geoalkalibacter;Geoalkalibacter subterraneus;
	PR1	0.003192	1	488729	Bacteria;Pseudomonadota;Betaproteobacteria;Burkholderiales;Burkholderiaceae;Burkholderia;Burkholderia metallica;
	PR1	0.003192	1	491948	Bacteria;Pseudomonadota;Gammaproteobacteria;Oceanospirillales;Oceanospirillaceae;Marinomonas;Marinomonas rhizomae;
	PR1	0.003192	1	492670	Bacteria;Bacillota;Bacilli;Bacillales;Bacillaceae;Bacillus;Bacillus velezensis;
	PR1	0.003192	1	496057	Bacteria;Bacteroidota;Chitinophagia;Chitinophagales;Chitinophagaceae;Arachidicoccus;Arachidicoccus ginsenosidivorans;
	PR1	0.003192	1	497967	Bacteria;Bacteroidota;Cytophagia;Cytophagales;Hymenobacteraceae;Hymenobacter;Hymenobacter tibetensis;
	PR1	0.003192	1	499229	Bacteria;Bacillota;Clostridia;Thermosediminibacterales;Tepidanaerobacteraceae;Tepidanaerobacter;Tepidanaerobacter acetatoxydans;
	PR1	0.003192	1	502558	Bacteria;Actinomycetota;Coriobacteriia;Eggerthellales;Eggerthellaceae;Eggerthella;Eggerthella sp. YY7918;
	PR1	0.003192	1	515361	Bacteria;Pseudomonadota;Alphaproteobacteria;Hyphomicrobiales;Rhizobiaceae;Neorhizobium;Neorhizobium petrolearium;
	PR1	0.003192	1	518738	Bacteria;Pseudomonadota;Gammaproteobacteria;Alteromonadales;Shewanellaceae;Shewanella;Shewanella vesiculosa;
	PR1	0.003192	1	540747	Bacteria;Pseudomonadota;Alphaproteobacteria;Rhodobacterales;Roseobacteraceae;Roseovarius;Roseovarius indicus;
	PR1	0.003192	1	546160	Bacteria;Actinomycetota;Actinomycetes;Mycobacteriales;Dietziaceae;Dietzia;Dietzia lutea;
	PR1	0.003192	1	555319	Bacteria;Pseudomonadota;Alphaproteobacteria;Hyphomicrobiales;Rhizobiaceae;Rhizobium;Rhizobium sp. T136;
	PR1	0.003192	1	556288	Bacteria;Actinomycetota;Actinomycetes;Micrococcales;Dermabacteraceae;Brachybacterium;Brachybacterium saurashtrense;
	PR1	0.003192	1	564064	Bacteria;Bacteroidota;Cytophagia;Cytophagales;Cytophagaceae;Spirosoma;Spirosoma rigui;
	PR1	0.003192	1	575200	Bacteria;Actinomycetota;Actinomycetes;Mycobacteriales;Corynebacteriaceae;Corynebacterium;Corynebacterium maris;
	PR1	0.003192	1	575378	Bacteria;Bacteroidota;Chitinophagia;Chitinophagales;Chitinophagaceae;Sediminibacterium;Sediminibacterium sp. TEGAF015;
	PR1	0.003192	1	593909	Bacteria;Pseudomonadota;Alphaproteobacteria;Hyphomicrobiales;Phyllobacteriaceae;Mesorhizobium;Mesorhizobium opportunistum;
	PR1	0.003192	1	594679	Bacteria;Pseudomonadota;Gammaproteobacteria;Thiotrichales;Francisellaceae;Allofrancisella;Allofrancisella guangzhouensis;
	PR1	0.003192	1	621376	Bacteria;Pseudomonadota;Gammaproteobacteria;Alteromonadales;Pseudoalteromonadaceae;Pseudoalteromonas;Pseudoalteromonas donghaensis;
	PR1	0.003192	1	632773	Bacteria;Bacillota;Bacilli;Bacillales;Bacillaceae;Salisediminibacterium;Salisediminibacterium beveridgei;
	PR1	0.003192	1	640205	Bacteria;Pseudomonadota;Gammaproteobacteria;Pseudomonadales;Pseudomonadaceae;Pseudomonas;Pseudomonas seleniipraecipitans;
	PR1	0.003192	1	641491	Bacteria;Thermodesulfobacteriota;Desulfovibrionia;Desulfovibrionales;Desulfovibrionaceae;Pseudodesulfovibrio;Pseudodesulfovibrio mercurii;
	PR1	0.003192	1	643674	Bacteria;Pseudomonadota;Betaproteobacteria;Burkholderiales;Alcaligenaceae;Paenalcaligenes;Paenalcaligenes hominis;
	PR1	0.003192	1	649831	Bacteria;Actinomycetota;Actinomycetes;Micromonosporales;Micromonosporaceae;Actinoplanes;Actinoplanes sp. N902-109;
	PR1	0.003192	1	652764	Bacteria;Pseudomonadota;Alphaproteobacteria;Rhodospirillales;Azospirillaceae;Azospirillum;Azospirillum sp. TSH100;
	PR1	0.003192	1	656178	Bacteria;Pseudomonadota;Betaproteobacteria;Burkholderiales;Burkholderiaceae;Pandoraea;Pandoraea vervacti;
	PR1	0.003192	1	656366	Bacteria;Actinomycetota;Actinomycetes;Micrococcales;Micrococcaceae;Arthrobacter;Arthrobacter alpinus;
	PR1	0.003192	1	658062	Bacteria;Acidobacteriota;Terriglobia;Terriglobales;Acidobacteriaceae;Candidatus Koribacter;Candidatus Koribacter versatilis;
	PR1	0.003192	1	661481	Bacteria;Bacteroidota;Chitinophagia;Chitinophagales;Chitinophagaceae;Flavisolibacter;Flavisolibacter ginsenosidimutans;
	PR1	0.003192	1	661488	Bacteria;Bacteroidota;Chitinophagia;Chitinophagales;Chitinophagaceae;Pseudobacter;Pseudobacter ginsenosidimutans;
	PR1	0.003192	1	664683	Bacteria;Pseudomonadota;Gammaproteobacteria;Oceanospirillales;Halomonadaceae;Halomonas;Halomonas titanicae;
	PR1	0.003192	1	671077	Bacteria;Bacillota;Clostridia;Eubacteriales;Symbiobacteriaceae;Caldinitratiruptor;Caldinitratiruptor microaerophilus;
	PR1	0.003192	1	682798	Bacteria;Pseudomonadota;Betaproteobacteria;Neisseriales;Neisseriaceae;Chitinolyticbacter;Chitinolyticbacter meiyuanensis;
	PR1	0.003192	1	682998	Bacteria;Pseudomonadota;Alphaproteobacteria;Rhodospirillales;Azospirillaceae;Azospirillum;Azospirillum ramasamyi;
	PR1	0.003192	1	685565	Bacteria;Cyanobacteriota;Cyanophyceae;Pseudanabaenales;Pseudanabaenaceae;Pseudanabaena;Pseudanabaena sp. ABRG5-3;
	PR1	0.003192	1	712411	Bacteria;Actinomycetota;Coriobacteriia;Coriobacteriales;Atopobiaceae;Olsenella;Olsenella sp. oral taxon 807;
	PR1	0.003192	1	712710	Bacteria;Bacteroidota;Bacteroidia;Bacteroidales;Tannerellaceae;Tannerella;Tannerella serpentiformis;
	PR1	0.003192	1	739141	Bacteria;Pseudomonadota;Alphaproteobacteria;Hyphomicrobiales;Methylobacteriaceae;Methylobacterium;Methylobacterium sp. XJLW;
	PR1	0.003192	1	858422	Bacteria;Pseudomonadota;Alphaproteobacteria;Hyphomicrobiales;Nitrobacteraceae;Bradyrhizobium;Bradyrhizobium sp. CCBAU 051011;
	PR1	0.003192	1	859143	Bacteria;Bacillota;Bacilli;Bacillales;Bacillaceae;Cytobacillus;Cytobacillus kochii;
	PR1	0.003192	1	860235	Bacteria;Actinomycetota;Actinomycetes;Pseudonocardiales;Pseudonocardiaceae;Kibdelosporangium;Kibdelosporangium phytohabitans;
	PR1	0.003192	1	862751	Bacteria;Actinomycetota;Actinomycetes;Kitasatosporales;Streptomycetaceae;Streptomyces;Streptomyces sp. SirexAA-E;
	PR1	0.003192	1	870903	Bacteria;Acidobacteriota;Terriglobia;Terriglobales;Acidobacteriaceae;Terriglobus;Terriglobus saanensis;
	PR1	0.003192	1	875328	Bacteria;Actinomycetota;Actinomycetes;Mycobacteriales;Mycobacteriaceae;Mycolicibacter;Mycolicibacter sinensis;
	PR1	0.003192	1	879274	Bacteria;Pseudomonadota;Alphaproteobacteria;Hyphomicrobiales;Rhizobiaceae;Shinella;Shinella sp. HZN7;
	PR1	0.003192	1	929813	Bacteria;Pseudomonadota;Gammaproteobacteria;Enterobacterales;Yersiniaceae;Gibbsiella;Gibbsiella quercinecans;
	PR1	0.003192	1	931866	Bacteria;Pseudomonadota;Alphaproteobacteria;Hyphomicrobiales;Nitrobacteraceae;Bradyrhizobium;Bradyrhizobium ottawaense;
	PR1	0.003192	1	933262	Bacteria;Thermodesulfobacteriota;Desulfobacteria;Desulfobacterales;Desulfosarcinaceae;Desulfosarcina;Desulfosarcina sp. BuS5;
	PR1	0.003192	1	940614	Bacteria;Acidobacteriota;Terriglobia;Terriglobales;Acidobacteriaceae;Granulicella;Granulicella mallensis;
	PR1	0.003192	1	945844	Bacteria;Pseudomonadota;Betaproteobacteria;Burkholderiales;Oxalobacteraceae;Massilia;Massilia oculi;
	PR1	0.003192	1	991904	Bacteria;Pseudomonadota;Alphaproteobacteria;Rhodobacterales;Paracoccaceae;Polymorphum;Polymorphum gilvum;
	PR1	0.003192	1	1006005	Archaea;Thermoproteota;Thermoprotei;Sulfolobales;Sulfolobaceae;Metallosphaera;Metallosphaera cuprina;
	PR1	0.003192	1	1028989	Bacteria;Pseudomonadota;Gammaproteobacteria;Pseudomonadales;Pseudomonadaceae;Pseudomonas;Pseudomonas sp. StFLB209;
	PR1	0.003192	1	1047172	Bacteria;Actinomycetota;Actinomycetes;Mycobacteriales;Nocardiaceae;Nocardia;Nocardia sp. CS682;
	PR1	0.003192	1	1048396	Archaea;Euryarchaeota;Halobacteria;Haloferacales;Halorubraceae;Halopenitus;Halopenitus persicus;
	PR1	0.003192	1	1071679	Bacteria;Pseudomonadota;Betaproteobacteria;Burkholderiales;Burkholderiaceae;Caballeronia;Caballeronia grimmiae;
	PR1	0.003192	1	1072463	Bacteria;Actinomycetota;Actinomycetes;Micrococcales;Microbacteriaceae;Microbacterium;Microbacterium lemovicicum;
	PR1	0.003192	1	1076588	Bacteria;Pseudomonadota;Gammaproteobacteria;NA;NA;Thiolapillus;Thiolapillus brandeum;
	PR1	0.003192	1	1076596	Bacteria;Pseudomonadota;Alphaproteobacteria;Rhodospirillales;Acetobacteraceae;Acetobacter;Acetobacter persici;
	PR1	0.003192	1	1078471	Bacteria;Actinomycetota;Actinomycetes;Micrococcales;Ornithinimicrobiaceae;Serinicoccus;Serinicoccus profundi;
	PR1	0.003192	1	1085624	Bacteria;Bacteroidota;Cytophagia;Cytophagales;Persicobacteraceae;Persicobacter;Persicobacter sp. JZB09;
	PR1	0.003192	1	1094342	Bacteria;Pseudomonadota;Gammaproteobacteria;Oceanospirillales;Alcanivoracaceae;Alloalcanivorax;Alloalcanivorax xenomutans;
	PR1	0.003192	1	1108595	Bacteria;Pseudomonadota;Betaproteobacteria;Neisseriales;Chromobacteriaceae;Chromobacterium;Chromobacterium vaccinii;
	PR1	0.003192	1	1118153	Bacteria;Pseudomonadota;Gammaproteobacteria;Oceanospirillales;Halomonadaceae;Halomonas;Halomonas sp. GFAJ-1;
	PR1	0.003192	1	1131703	Bacteria;Spirochaetota;Spirochaetia;Spirochaetales;Sphaerochaetaceae;Sphaerochaeta;Sphaerochaeta globosa;
	PR1	0.003192	1	1134405	Bacteria;Ignavibacteriota;Ignavibacteria;Ignavibacteriales;Melioribacteraceae;Melioribacter;Melioribacter roseus;
	PR1	0.003192	1	1138194	Bacteria;Pseudomonadota;Alphaproteobacteria;Hyphomicrobiales;Rhizobiaceae;Rhizobium;Rhizobium lentis;
	PR1	0.003192	1	1173101	Bacteria;Pseudomonadota;Gammaproteobacteria;Methylococcales;Methylococcaceae;Methylomonas;Methylomonas paludis;
	PR1	0.003192	1	1176533	Bacteria;Pseudomonadota;Gammaproteobacteria;Xanthomonadales;Xanthomonadaceae;Luteimonas;Luteimonas granuli;
	PR1	0.003192	1	1176649	Bacteria;Pseudomonadota;Alphaproteobacteria;Hyphomicrobiales;Rhizobiaceae;Agrobacterium;Agrobacterium fabrum;
	PR1	0.003192	1	1176721	Bacteria;Bacteroidota;Sphingobacteriia;Sphingobacteriales;Sphingobacteriaceae;Mucilaginibacter;Mucilaginibacter jinjuensis;
	PR1	0.003192	1	1178515	Bacteria;Bacillota;Bacilli;Bacillales;Paenibacillaceae;Paenibacillus;Paenibacillus swuensis;
	PR1	0.003192	1	1184387	Bacteria;Thermotogota;Thermotogae;Kosmotogales;Kosmotogaceae;Mesotoga;Mesotoga prima;
	PR1	0.003192	1	1184720	Bacteria;Pseudomonadota;Alphaproteobacteria;Hyphomicrobiales;Rhizobiaceae;Rhizobium;Rhizobium anhuiense;
	PR1	0.003192	1	1207504	Bacteria;Pseudomonadota;Betaproteobacteria;Burkholderiales;Burkholderiaceae;Burkholderia;Burkholderia pseudomultivorans;
	PR1	0.003192	1	1210884	Bacteria;Planctomycetota;Planctomycetia;Gemmatales;Gemmataceae;Gemmata;Gemmata massiliana;
	PR1	0.003192	1	1211326	Bacteria;Bacteroidota;Cytophagia;Cytophagales;Cytophagaceae;Spirosoma;Spirosoma aerolatum;
	PR1	0.003192	1	1217908	Bacteria;Pseudomonadota;Alphaproteobacteria;Rhodobacterales;Roseobacteraceae;Octadecabacter;Octadecabacter antarcticus;
	PR1	0.003192	1	1218801	Bacteria;Bacteroidota;Flavobacteriia;Flavobacteriales;Flavobacteriaceae;Kordia;Kordia antarctica;
	PR1	0.003192	1	1223566	Bacteria;Pseudomonadota;Alphaproteobacteria;Hyphomicrobiales;Nitrobacteraceae;Bradyrhizobium;Bradyrhizobium sp. CCGE-LA001;
	PR1	0.003192	1	1225769	Bacteria;Pseudomonadota;Betaproteobacteria;Neisseriales;Chromobacteriaceae;Paludibacterium;Paludibacterium paludis;
	PR1	0.003192	1	1226757	Bacteria;Actinomycetota;Actinomycetes;Kitasatosporales;Streptomycetaceae;Streptomyces;Streptomyces rapamycinicus;
	PR1	0.003192	1	1230998	Bacteria;Actinomycetota;Actinomycetes;Mycobacteriales;Corynebacteriaceae;Corynebacterium;Corynebacterium frankenforstense;
	PR1	0.003192	1	1239307	Bacteria;Pseudomonadota;Gammaproteobacteria;Enterobacterales;Bruguierivoracaceae;Sodalis;Sodalis praecaptivus;
	PR1	0.003192	1	1249552	Bacteria;Pseudomonadota;Gammaproteobacteria;NA;NA;Pseudohongiella;Pseudohongiella spirulinae;
	PR1	0.003192	1	1250539	Bacteria;Pseudomonadota;Alphaproteobacteria;Rhodobacterales;Roseobacteraceae;Salipiger;Salipiger abyssi;
	PR1	0.003192	1	1274631	Bacteria;Pseudomonadota;Alphaproteobacteria;Hyphomicrobiales;Nitrobacteraceae;Bradyrhizobium;Bradyrhizobium icense;
	PR1	0.003192	1	1282737	Bacteria;Actinomycetota;Actinomycetes;Actinomycetales;Actinomycetaceae;Flaviflexus;Flaviflexus salsibiostraticola;
	PR1	0.003192	1	1283291	Bacteria;Pseudomonadota;Gammaproteobacteria;Pseudomonadales;Pseudomonadaceae;Pseudomonas;Pseudomonas sp. URMO17WK12:I11;
	PR1	0.003192	1	1285901	Bacteria;Actinomycetota;Actinomycetes;Propionibacteriales;Propionibacteriaceae;Tessaracoccus;Tessaracoccus defluvii;
	PR1	0.003192	1	1288494	Bacteria;Pseudomonadota;Betaproteobacteria;Nitrosomonadales;Nitrosomonadaceae;Nitrosospira;Nitrosospira lacus;
	PR1	0.003192	1	1292359	Bacteria;Actinomycetota;Actinomycetes;Mycobacteriales;Gordoniaceae;Gordonia;Gordonia ajococcus;
	PR1	0.003192	1	1295382	Bacteria;Pseudomonadota;Gammaproteobacteria;Methylococcales;Methylococcaceae;Methylogaea;Methylogaea oryzae;
	PR1	0.003192	1	1295609	Bacteria;Thermodesulfobacteriota;Thermodesulfobacteria;Thermodesulfobacteriales;Thermodesulfobacteriaceae;Thermodesulfobacterium;Thermodesulfobacterium geofontis;
	PR1	0.003192	1	1297742	Bacteria;Myxococcota;Myxococcia;Myxococcales;Myxococcaceae;Myxococcus;Myxococcus hansupus;
	PR1	0.003192	1	1302235	Bacteria;Actinomycetota;Actinomycetes;Actinomycetales;Actinomycetaceae;Arcanobacterium;Arcanobacterium phocisimile;
	PR1	0.003192	1	1306993	Bacteria;Pseudomonadota;Gammaproteobacteria;Pseudomonadales;Pseudomonadaceae;Pseudomonas;Pseudomonas soli;
	PR1	0.003192	1	1307763	Bacteria;Kiritimatiellota;Kiritimatiellia;Kiritimatiellales;Kiritimatiellaceae;Kiritimatiella;Kiritimatiella glycovorans;
	PR1	0.003192	1	1310165	Bacteria;Pseudomonadota;Betaproteobacteria;Burkholderiales;Burkholderiaceae;Ralstonia;Ralstonia pseudosolanacearum;
	PR1	0.003192	1	1323731	Bacteria;Actinomycetota;Actinomycetes;Streptosporangiales;Nocardiopsaceae;Streptomonospora;Streptomonospora nanhaiensis;
	PR1	0.003192	1	1324864	Bacteria;Pseudomonadota;Gammaproteobacteria;Enterobacterales;Erwiniaceae;Erwinia;[Pantoea] beijingensis;
	PR1	0.003192	1	1325100	Bacteria;Pseudomonadota;Alphaproteobacteria;Hyphomicrobiales;Nitrobacteraceae;Bradyrhizobium;Bradyrhizobium sp. CCBAU 51753;
	PR1	0.003192	1	1325112	Bacteria;Pseudomonadota;Alphaproteobacteria;Hyphomicrobiales;Nitrobacteraceae;Bradyrhizobium;Bradyrhizobium sp. CCBAU 53340;
	PR1	0.003192	1	1332264	Bacteria;Actinomycetota;Actinomycetes;Propionibacteriales;Propionibacteriaceae;Tessaracoccus;Tessaracoccus aquimaris;
	PR1	0.003192	1	1334193	Bacteria;Pseudomonadota;Gammaproteobacteria;Enterobacterales;Enterobacteriaceae;Pluralibacter;[Enterobacter] lignolyticus;
	PR1	0.003192	1	1335043	Bacteria;Pseudomonadota;Alphaproteobacteria;Hyphomicrobiales;Devosiaceae;Paradevosia;Paradevosia shaoguanensis;
	PR1	0.003192	1	1335048	Bacteria;Pseudomonadota;Alphaproteobacteria;Rhodobacterales;Paracoccaceae;Frigidibacter;Frigidibacter mobilis;
	PR1	0.003192	1	1335746	Bacteria;Pseudomonadota;Gammaproteobacteria;Chromatiales;Ectothiorhodospiraceae;Spiribacter;Spiribacter salinus;
	PR1	0.003192	1	1335757	Bacteria;Pseudomonadota;Gammaproteobacteria;Chromatiales;Ectothiorhodospiraceae;Spiribacter;Spiribacter curvatus;
	PR1	0.003192	1	1349819	Bacteria;Pseudomonadota;Alphaproteobacteria;Hyphomicrobiales;Aurantimonadaceae;Aureimonas;Aureimonas sp. AU20;
	PR1	0.003192	1	1353134	Bacteria;Cyanobacteriota;Cyanophyceae;Synechococcales;Synechococcaceae;Synechococcus;Synechococcus sp. CBW1002;
	PR1	0.003192	1	1353138	Bacteria;Cyanobacteriota;Cyanophyceae;Synechococcales;Synechococcaceae;Synechococcus;Synechococcus sp. CBW1006;
	PR1	0.003192	1	1355015	Bacteria;Actinomycetota;Actinomycetes;Kitasatosporales;Streptomycetaceae;Streptomyces;Streptomyces pluripotens;
	PR1	0.003192	1	1355477	Bacteria;Pseudomonadota;Alphaproteobacteria;Hyphomicrobiales;Nitrobacteraceae;Bradyrhizobium;Bradyrhizobium diazoefficiens;
	PR1	0.003192	1	1357074	Bacteria;Pseudomonadota;Gammaproteobacteria;Pseudomonadales;Pseudomonadaceae;Pseudomonas;Pseudomonas sp. LS44;
	PR1	0.003192	1	1379870	Bacteria;Bacteroidota;Cytophagia;Cytophagales;Cytophagaceae;Spirosoma;Spirosoma radiotolerans;
	PR1	0.003192	1	1379903	Bacteria;Pseudomonadota;Alphaproteobacteria;Rhodobacterales;Roseobacteraceae;Roseivivax;Roseivivax marinus;
	PR1	0.003192	1	1389005	Bacteria;Pseudomonadota;Alphaproteobacteria;Rhodobacterales;Roseobacteraceae;Sulfitobacter;Sulfitobacter sp. SK012;
	PR1	0.003192	1	1389020	Bacteria;Actinomycetota;Actinomycetes;Micrococcales;Microbacteriaceae;Agromyces;Agromyces marinus;
	PR1	0.003192	1	1390185	Bacteria;Pseudomonadota;Gammaproteobacteria;Alteromonadales;Pseudoalteromonadaceae;Pseudoalteromonas;Pseudoalteromonas sp. DL-6;
	PR1	0.003192	1	1390395	Bacteria;Pseudomonadota;Alphaproteobacteria;Sphingomonadales;Sphingomonadaceae;Sphingomonas;Sphingomonas sp. LK11;
	PR1	0.003192	1	1391653	Bacteria;Myxococcota;Myxococcia;Myxococcales;Vulgatibacteraceae;Vulgatibacter;Vulgatibacter incomptus;
	PR1	0.003192	1	1402861	Bacteria;Bacillota;Bacilli;Bacillales;Bacillaceae;Priestia;Priestia filamentosa;
	PR1	0.003192	1	1404367	Bacteria;Pseudomonadota;Alphaproteobacteria;Hyphomicrobiales;Nitrobacteraceae;Bradyrhizobium;Bradyrhizobium symbiodeficiens;
	PR1	0.003192	1	1404741	Bacteria;Pseudomonadota;Alphaproteobacteria;Hyphomicrobiales;Nitrobacteraceae;Tardiphaga;Tardiphaga sp. 37S4;
	PR1	0.003192	1	1411621	Bacteria;Bacteroidota;Cytophagia;Cytophagales;Hymenobacteraceae;Hymenobacter;Hymenobacter sedentarius;
	PR1	0.003192	1	1413221	Bacteria;Actinomycetota;Actinomycetes;Kitasatosporales;Streptomycetaceae;Streptomyces;Streptomyces ferrugineus;
	PR1	0.003192	1	1416627	Bacteria;Pseudomonadota;Gammaproteobacteria;Aeromonadales;Aeromonadaceae;Oceanisphaera;Oceanisphaera profunda;
	PR1	0.003192	1	1416779	Bacteria;Bacteroidota;Flavobacteriia;Flavobacteriales;Weeksellaceae;Epilithonimonas;Epilithonimonas zeae;
	PR1	0.003192	1	1416806	Bacteria;Pseudomonadota;Betaproteobacteria;Burkholderiales;Alcaligenaceae;Bordetella;Bordetella genomosp. 8;
	PR1	0.003192	1	1427356	Bacteria;Pseudomonadota;Alphaproteobacteria;Hyphomicrobiales;Hyphomicrobiaceae;Hyphomicrobium;Hyphomicrobium nitrativorans;
	PR1	0.003192	1	1434100	Archaea;Euryarchaeota;Methanomicrobia;Methanosarcinales;Methanosarcinaceae;Methanosarcina;Methanosarcina sp. MTP4;
	PR1	0.003192	1	1434191	Bacteria;Pseudomonadota;Alphaproteobacteria;Maricaulales;Maricaulaceae;Glycocaulis;Glycocaulis alkaliphilus;
	PR1	0.003192	1	1437009	Bacteria;Pseudomonadota;Alphaproteobacteria;Hyphomicrobiales;Methylocystaceae;Chenggangzhangella;Chenggangzhangella methanolivorans;
	PR1	0.003192	1	1442032	Bacteria;Actinomycetota;Actinomycetes;Kitasatosporales;Streptomycetaceae;Streptomyces;Streptomyces dangxiongensis;
	PR1	0.003192	1	1453760	Archaea;Euryarchaeota;Halobacteria;Natrialbales;Natrialbaceae;Halovivax;Halovivax limisalsi;
	PR1	0.003192	1	1470176	Bacteria;Actinomycetota;Actinomycetes;Pseudonocardiales;Pseudonocardiaceae;Actinoalloteichus;Actinoalloteichus hoggarensis;
	PR1	0.003192	1	1472345	Bacteria;Pseudomonadota;Betaproteobacteria;Burkholderiales;Alcaligenaceae;Basilea;Basilea psittacipulmonis;
	PR1	0.003192	1	1481923	Bacteria;Pseudomonadota;Gammaproteobacteria;Vibrionales;Vibrionaceae;Vibrio;Vibrio astriarenae;
	PR1	0.003192	1	1482074	Bacteria;Pseudomonadota;Alphaproteobacteria;Hyphomicrobiales;Pleomorphomonadaceae;Hartmannibacter;Hartmannibacter diazotrophicus;
	PR1	0.003192	1	1483604	Bacteria;Actinomycetota;Actinomycetes;Pseudonocardiales;Pseudonocardiaceae;Kutzneria;Kutzneria chonburiensis;
	PR1	0.003192	1	1494466	Bacteria;Pseudomonadota;Betaproteobacteria;Burkholderiales;Burkholderiaceae;Burkholderia;Burkholderia sp. FERM BP-3421;
	PR1	0.003192	1	1500254	Bacteria;Bacillota;Bacilli;Bacillales;Paenibacillaceae;Aneurinibacillus;Aneurinibacillus soli;
	PR1	0.003192	1	1503054	Bacteria;Pseudomonadota;Betaproteobacteria;Burkholderiales;Burkholderiaceae;Burkholderia;Burkholderia stagnalis;
	PR1	0.003192	1	1508404	Bacteria;Bacillota;Bacilli;Bacillales;Planococcaceae;Jeotgalibacillus;Jeotgalibacillus malaysiensis;
	PR1	0.003192	1	1510150	Bacteria;Pseudomonadota;Gammaproteobacteria;Pseudomonadales;Pseudomonadaceae;Permianibacter;Permianibacter aggregans;
	PR1	0.003192	1	1516059	Bacteria;Pseudomonadota;Gammaproteobacteria;Cellvibrionales;Microbulbiferaceae;Microbulbifer;Microbulbifer sp. ALW1;
	PR1	0.003192	1	1520670	Bacteria;Actinomycetota;Actinomycetes;Mycobacteriales;Mycobacteriaceae;Mycobacteroides;[Mycobacterium] stephanolepidis;
	PR1	0.003192	1	1526571	Bacteria;Pseudomonadota;Gammaproteobacteria;Alteromonadales;Alteromonadaceae;Lacimicrobium;Lacimicrobium alkaliphilum;
	PR1	0.003192	1	1543721	Bacteria;Pseudomonadota;Gammaproteobacteria;NA;NA;Sedimenticola;Sedimenticola thiotaurini;
	PR1	0.003192	1	1545044	Bacteria;Pseudomonadota;Alphaproteobacteria;Rhodobacterales;Paracoccaceae;Paracoccus;Paracoccus sanguinis;
	PR1	0.003192	1	1547448	Bacteria;Actinomycetota;Actinomycetes;Propionibacteriales;Propionibacteriaceae;Arachnia;Arachnia rubra;
	PR1	0.003192	1	1548548	Bacteria;NA;Deltaproteobacteria;Bradymonadales;Bradymonadaceae;Bradymonas;Bradymonas sediminis;
	PR1	0.003192	1	1548602	Bacteria;Actinomycetota;Actinomycetes;Micrococcales;Micrococcaceae;Nesterenkonia;Nesterenkonia pannonica;
	PR1	0.003192	1	1550728	Bacteria;Pseudomonadota;Alphaproteobacteria;Sphingomonadales;Sphingomonadaceae;Blastomonas;Blastomonas fulva;
	PR1	0.003192	1	1555112	Bacteria;Bacillota;Limnochordia;Limnochordales;Limnochordaceae;Limnochorda;Limnochorda pilosa;
	PR1	0.003192	1	1561022	Bacteria;Actinomycetota;Actinomycetes;Kitasatosporales;Streptomycetaceae;Streptomyces;Streptomyces sp. CCM_MD2014;
	PR1	0.003192	1	1561023	Bacteria;Actinomycetota;Actinomycetes;Micrococcales;Microbacteriaceae;Curtobacterium;Curtobacterium sp. MR_MD2014;
	PR1	0.003192	1	1580092	Archaea;Nitrososphaerota;Nitrososphaeria;Nitrosopumilales;Nitrosopumilaceae;Nitrosopumilus;Nitrosopumilus adriaticus;
	PR1	0.003192	1	1582259	Bacteria;Bacillota;Tissierellia;Tissierellales;Tissierellaceae;Gudongella;Gudongella oleilytica;
	PR1	0.003192	1	1591409	Bacteria;Pseudomonadota;Alphaproteobacteria;Rhodobacterales;Paracoccaceae;Pseudohalocynthiibacter;Pseudohalocynthiibacter aestuariivivens;
	PR1	0.003192	1	1608628	Bacteria;Pseudomonadota;Alphaproteobacteria;Hyphomicrobiales;Hyphomicrobiaceae;Filomicrobium;Candidatus Filomicrobium marinum;
	PR1	0.003192	1	1610493	Bacteria;Actinomycetota;Actinomycetes;Propionibacteriales;Propionibacteriaceae;Tessaracoccus;Tessaracoccus flavus;
	PR1	0.003192	1	1616117	Bacteria;Actinomycetota;Actinomycetes;Kitasatosporales;Streptomycetaceae;Streptomyces;Streptomyces formicae;
	PR1	0.003192	1	1619308	Bacteria;Actinomycetota;Actinomycetes;Micrococcales;Microbacteriaceae;Cnuibacter;Cnuibacter physcomitrellae;
	PR1	0.003192	1	1620215	Bacteria;Pseudomonadota;Gammaproteobacteria;Acidiferrobacterales;Acidiferrobacteraceae;Sulfuricaulis;Sulfuricaulis limicola;
	PR1	0.003192	1	1620392	Bacteria;Pseudomonadota;Gammaproteobacteria;Cellvibrionales;Spongiibacteraceae;Spongiibacter;Spongiibacter sp. IMCC21906;
	PR1	0.003192	1	1620421	Bacteria;Pseudomonadota;Alphaproteobacteria;Hyphomicrobiales;Phyllobacteriaceae;Hoeflea;Hoeflea sp. IMCC20628;
	PR1	0.003192	1	1635327	Bacteria;Pseudomonadota;Gammaproteobacteria;Orbales;Orbaceae;Zophobihabitans;Zophobihabitans entericus;
	PR1	0.003192	1	1637837	Bacteria;Pseudomonadota;Betaproteobacteria;Burkholderiales;Burkholderiaceae;Burkholderia;Burkholderia savannae;
	PR1	0.003192	1	1637862	Bacteria;Pseudomonadota;Betaproteobacteria;Burkholderiales;Burkholderiaceae;Burkholderia;Burkholderia sp. LA-2-3-30-S1-D2;
	PR1	0.003192	1	1639348	Bacteria;Pseudomonadota;Alphaproteobacteria;Rhodospirillales;Rhodospirillaceae;Magnetospirillum;Magnetospirillum sp. ME-1;
	PR1	0.003192	1	1641402	Bacteria;Actinomycetota;Actinomycetes;Pseudonocardiales;Pseudonocardiaceae;Pseudonocardia;Pseudonocardia sp. HH130629-09;
	PR1	0.003192	1	1643513	Bacteria;Spirochaetota;Spirochaetia;Spirochaetales;Treponemataceae;Treponema;Treponema sp. OMZ 857;
	PR1	0.003192	1	1644131	Bacteria;Pseudomonadota;Betaproteobacteria;Burkholderiales;Oxalobacteraceae;Janthinobacterium;Janthinobacterium sp. 1_2014MBL_MicDiv;
	PR1	0.003192	1	1648182	Bacteria;Actinomycetota;Actinomycetes;Kitasatosporales;Streptomycetaceae;Streptomyces;Streptomyces yangpuensis;
	PR1	0.003192	1	1652028	Bacteria;Actinomycetota;Actinomycetes;Micrococcales;Dermabacteraceae;Brachybacterium;Brachybacterium huguangmaarense;
	PR1	0.003192	1	1660079	Bacteria;Campylobacterota;Epsilonproteobacteria;Campylobacterales;Campylobacteraceae;Campylobacter;Campylobacter sp. RM12651;
	PR1	0.003192	1	1664069	Bacteria;Bacillota;Bacilli;Bacillales;Bacillaceae;Bacillus;Bacillus glycinifermentans;
	PR1	0.003192	1	1664560	Bacteria;Pseudomonadota;Gammaproteobacteria;Xanthomonadales;Xanthomonadaceae;Pseudoxanthomonas;Pseudoxanthomonas sp. SE1;
	PR1	0.003192	1	1670800	Bacteria;Pseudomonadota;Alphaproteobacteria;Hyphomicrobiales;Phyllobacteriaceae;Aquibium;Aquibium oceanicum;
	PR1	0.003192	1	1670831	Bacteria;Actinomycetota;Nitriliruptoria;Egibacterales;Egibacteraceae;Egibacter;Egibacter rhizosphaerae;
	PR1	0.003192	1	1675036	Bacteria;Bacillota;Negativicutes;Veillonellales;Veillonellaceae;Megasphaera;Megasphaera hexanoica;
	PR1	0.003192	1	1675686	Bacteria;Pseudomonadota;Gammaproteobacteria;Acidiferrobacterales;Acidiferrobacteraceae;Sulfurifustis;Sulfurifustis variabilis;
	PR1	0.003192	1	1679444	Bacteria;Verrucomicrobiota;Verrucomicrobiae;Verrucomicrobiales;Akkermansiaceae;Akkermansia;Akkermansia glycaniphila;
	PR1	0.003192	1	1696072	Bacteria;Actinomycetota;Actinomycetes;Micrococcales;Microbacteriaceae;Microbacterium;Microbacterium sp. CGR1;
	PR1	0.003192	1	1704307	Bacteria;Verrucomicrobiota;Spartobacteria;NA;NA;Candidatus Xiphinematobacter;Candidatus Xiphinematobacter sp. Idaho Grape;
	PR1	0.003192	1	1707785	Bacteria;Pseudomonadota;Betaproteobacteria;Burkholderiales;Oxalobacteraceae;Massilia;Massilia sp. WG5;
	PR1	0.003192	1	1712261	Bacteria;Pseudomonadota;Alphaproteobacteria;Hyphomicrobiales;Parvibaculaceae;Pyruvatibacter;Pyruvatibacter mobilis;
	PR1	0.003192	1	1717717	Bacteria;Bacteroidota;Bacteroidia;Marinilabiliales;Marinifilaceae;Labilibaculum;Labilibaculum antarcticum;
	PR1	0.003192	1	1720343	Bacteria;Pseudomonadota;Gammaproteobacteria;Alteromonadales;Pseudoalteromonadaceae;Pseudoalteromonas;Pseudoalteromonas sp. 1_2015MBL_MicDiv;
	PR1	0.003192	1	1727163	Bacteria;Bacteroidota;Cytophagia;Cytophagales;Cyclobacteriaceae;Algoriphagus;Algoriphagus sanaruensis;
	PR1	0.003192	1	1736675	Bacteria;Pseudomonadota;Alphaproteobacteria;Hyphomicrobiales;Devosiaceae;Devosia;Devosia sp. A16;
	PR1	0.003192	1	1740163	Bacteria;Pseudomonadota;Betaproteobacteria;Burkholderiales;Burkholderiaceae;Burkholderia;Burkholderia sp. Bp7605;
	PR1	0.003192	1	1751286	Bacteria;Cyanobacteriota;Cyanophyceae;Nostocales;Nostocaceae;Nostoc;Nostoc sp. NIES-3756;
	PR1	0.003192	1	1752064	Bacteria;Cyanobacteriota;Cyanophyceae;Pseudanabaenales;Leptolyngbyaceae;Leptolyngbya;Leptolyngbya sp. NIES-3755;
	PR1	0.003192	1	1755504	Bacteria;Pseudomonadota;Gammaproteobacteria;Pseudomonadales;Pseudomonadaceae;Pseudomonas;Pseudomonas sp. DY-1;
	PR1	0.003192	1	1758194	Bacteria;Pseudomonadota;Betaproteobacteria;Burkholderiales;Alcaligenaceae;Achromobacter;Achromobacter sp. AONIH1;
	PR1	0.003192	1	1758390	Bacteria;Pseudomonadota;Betaproteobacteria;Burkholderiales;Burkholderiaceae;Polynucleobacter;Polynucleobacter sp. JS-JIR-II-b4;
	PR1	0.003192	1	1758689	Bacteria;Actinomycetota;Actinomycetes;Micrococcales;Ornithinimicrobiaceae;Serinicoccus;Serinicoccus hydrothermalis;
	PR1	0.003192	1	1768108	Bacteria;Deinococcota;Deinococci;Deinococcales;Deinococcaceae;Deinococcus;Deinococcus actinosclerus;
	PR1	0.003192	1	1775881	Bacteria;Pseudomonadota;Alphaproteobacteria;Rhodobacterales;Roseobacteraceae;Sulfitobacter;Sulfitobacter faviae;
	PR1	0.003192	1	1775910	Bacteria;Pseudomonadota;Alphaproteobacteria;Hyphomicrobiales;Methylobacteriaceae;Methylobacterium;Methylobacterium indicum;
	PR1	0.003192	1	1784714	Bacteria;Bacteroidota;Cytophagia;Cytophagales;Spirosomaceae;Arcticibacterium;Arcticibacterium luteifluviistationis;
	PR1	0.003192	1	1784719	Bacteria;Actinomycetota;Actinomycetes;Micrococcales;Microbacteriaceae;Leucobacter;Leucobacter triazinivorans;
	PR1	0.003192	1	1789672	Bacteria;Pseudomonadota;Alphaproteobacteria;Rhodospirillales;Azospirillaceae;Skermanella;Skermanella mucosa;
	PR1	0.003192	1	1795043	Bacteria;Pseudomonadota;Betaproteobacteria;Burkholderiales;Burkholderiaceae;Burkholderia;Burkholderia sp. PAMC 26561;
	PR1	0.003192	1	1795355	Bacteria;Bacteroidota;Cytophagia;Cytophagales;Cyclobacteriaceae;Echinicola;Echinicola strongylocentroti;
	PR1	0.003192	1	1807358	Bacteria;Cyanobacteriota;Cyanophyceae;Pleurocapsales;Dermocarpellaceae;Stanieria;Stanieria sp. NIES-3757;
	PR1	0.003192	1	1808001	Bacteria;Pseudomonadota;Gammaproteobacteria;Moraxellales;Moraxellaceae;Acinetobacter;Acinetobacter sp. LoGeW2-3;
	PR1	0.003192	1	1812480	Bacteria;Actinomycetota;Actinomycetes;Kitasatosporales;Streptomycetaceae;Streptomyces;Streptomyces sp. fd1-xmd;
	PR1	0.003192	1	1815583	Bacteria;Pseudomonadota;Betaproteobacteria;Neisseriales;Neisseriaceae;Neisseria;Neisseria musculi;
	PR1	0.003192	1	1817965	Bacteria;Pseudomonadota;Alphaproteobacteria;Rhodospirillales;Azospirillaceae;Skermanella;Skermanella rosea;
	PR1	0.003192	1	1841249	Bacteria;Actinomycetota;Actinomycetes;Kitasatosporales;Streptomycetaceae;Streptomyces;Streptomyces sp. RTd22;
	PR1	0.003192	1	1842539	Bacteria;Pseudomonadota;Alphaproteobacteria;Hyphomicrobiales;Boseaceae;Bosea;Bosea sp. RAC05;
	PR1	0.003192	1	1849032	Bacteria;Actinomycetota;Actinomycetes;Micrococcales;Micrococcaceae;Arthrobacter;Arthrobacter sp. U41;
	PR1	0.003192	1	1849967	Bacteria;Actinomycetota;Actinomycetes;Kitasatosporales;Streptomycetaceae;Streptomyces;Streptomyces sp. SAT1;
	PR1	0.003192	1	1851514	Bacteria;Pseudomonadota;Gammaproteobacteria;Enterobacterales;Enterobacteriaceae;Scandinavium;Scandinavium goeteborgense;
	PR1	0.003192	1	1852374	Bacteria;Bacillota;Tissierellia;NA;NA;Ezakiella;Ezakiella massiliensis;
	PR1	0.003192	1	1854492	Bacteria;Campylobacterota;Epsilonproteobacteria;Campylobacterales;Sulfurospirillaceae;Sulfurospirillum;Sulfurospirillum diekertiae;
	PR1	0.003192	1	1855646	Bacteria;Pseudomonadota;Betaproteobacteria;Burkholderiales;Burkholderiaceae;Polynucleobacter;Polynucleobacter sp. UB-Siik-W21;
	PR1	0.003192	1	1855652	Bacteria;Pseudomonadota;Betaproteobacteria;Burkholderiales;Burkholderiaceae;Polynucleobacter;Polynucleobacter sp. es-EL-1;
	PR1	0.003192	1	1855895	Bacteria;Pseudomonadota;Betaproteobacteria;Burkholderiales;Burkholderiaceae;Polynucleobacter;Polynucleobacter paludilacus;
	PR1	0.003192	1	1856685	Bacteria;Pseudomonadota;Gammaproteobacteria;Pseudomonadales;Pseudomonadaceae;Pseudomonas;Pseudomonas sp. TCU-HL1;
	PR1	0.003192	1	1858656	Bacteria;Pseudomonadota;Gammaproteobacteria;Alteromonadales;Alteromonadaceae;Alteromonas;Alteromonas pelagimontana;
	PR1	0.003192	1	1867715	Bacteria;Pseudomonadota;Alphaproteobacteria;Hyphomicrobiales;Boseaceae;Bosea;Bosea sp. Tri-49;
	PR1	0.003192	1	1874317	Bacteria;Pseudomonadota;Gammaproteobacteria;Pseudomonadales;Marinobacteraceae;Marinobacter;Marinobacter salinus;
	PR1	0.003192	1	1884916	Bacteria;Actinomycetota;Actinomycetes;Candidatus Nanopelagicales;Candidatus Nanopelagicaceae;Candidatus Nanopelagicus;Candidatus Nanopelagicus abundans;
	PR1	0.003192	1	1896961	Bacteria;Actinomycetota;Actinomycetes;Pseudonocardiales;Pseudonocardiaceae;Amycolatopsis;Amycolatopsis sp. AA4;
	PR1	0.003192	1	1902245	Bacteria;Actinomycetota;Actinomycetes;Nakamurellales;Nakamurellaceae;Nakamurella;Nakamurella antarctica;
	PR1	0.003192	1	1903704	Bacteria;Bacillota;Bacilli;Bacillales;Alicyclobacillaceae;Tumebacillus;Tumebacillus avium;
	PR1	0.003192	1	1904616	Bacteria;Actinomycetota;Actinomycetes;Kitasatosporales;Streptomycetaceae;Streptomyces;Streptomyces fodineus;
	PR1	0.003192	1	1906738	Bacteria;Pseudomonadota;Alphaproteobacteria;Hyphomonadales;Hyphomonadaceae;Hyphomonas;Hyphomonas sp. Mor2;
	PR1	0.003192	1	1912795	Bacteria;Actinomycetota;Actinomycetes;Actinomycetales;Actinomycetaceae;Boudabousia;Boudabousia tangfeifanii;
	PR1	0.003192	1	1914871	Bacteria;Cyanobacteriota;Cyanophyceae;Nostocales;Aphanizomenonaceae;Dolichospermum;Dolichospermum sp. UHCC 0315A;
	PR1	0.003192	1	1917485	Bacteria;Pseudomonadota;Alphaproteobacteria;Rhodobacterales;Roseobacteraceae;Sulfitobacter;Sulfitobacter alexandrii;
	PR1	0.003192	1	1920191	Bacteria;Pseudomonadota;Betaproteobacteria;Burkholderiales;Comamonadaceae;Delftia;Delftia sp. HK171;
	PR1	0.003192	1	1930532	Bacteria;Pseudomonadota;Gammaproteobacteria;Pseudomonadales;Pseudomonadaceae;Pseudomonas;Pseudomonas sp. CC6-YY-74;
	PR1	0.003192	1	1933044	Bacteria;Acidobacteriota;Terriglobia;Terriglobales;Acidobacteriaceae;Edaphobacter;Edaphobacter flagellatus;
	PR1	0.003192	1	1936021	Bacteria;Thermodesulfobacteriota;Thermodesulfobacteria;Thermodesulfobacteriales;Thermodesulfobacteriaceae;Thermosulfuriphilus;Thermosulfuriphilus ammonigenes;
	PR1	0.003192	1	1938605	Bacteria;Pseudomonadota;Alphaproteobacteria;Caulobacterales;Caulobacteraceae;Brevundimonas;Brevundimonas sp. LM2;
	PR1	0.003192	1	1941349	Bacteria;Planctomycetota;Phycisphaerae;Sedimentisphaerales;Sedimentisphaeraceae;Sedimentisphaera;Sedimentisphaera salicampi;
	PR1	0.003192	1	1943633	Bacteria;Pseudomonadota;Alphaproteobacteria;Rhodobacterales;Roseobacteraceae;Ponticoccus;Ponticoccus alexandrii;
	PR1	0.003192	1	1944646	Bacteria;Actinomycetota;Coriobacteriia;Eggerthellales;Eggerthellaceae;Phoenicibacter;Phoenicibacter congonensis;
	PR1	0.003192	1	1961362	Bacteria;Pseudomonadota;Alphaproteobacteria;Sphingomonadales;Sphingomonadaceae;Sphingomonas;Sphingomonas sp. NIC1;
	PR1	0.003192	1	1969806	Bacteria;Pseudomonadota;Alphaproteobacteria;Rhodospirillales;Acetobacteraceae;Acidibrevibacterium;Acidibrevibacterium fodinaquatile;
	PR1	0.003192	1	1971364	Bacteria;Pseudomonadota;Gammaproteobacteria;Oceanospirillales;Halomonadaceae;Halomonas;Halomonas sp. GT;
	PR1	0.003192	1	1977088	Bacteria;Actinomycetota;Actinomycetes;Kitasatosporales;Streptomycetaceae;Streptomyces;Streptomyces ficellus;
	PR1	0.003192	1	1984801	Bacteria;Actinomycetota;Actinomycetes;Kitasatosporales;Streptomycetaceae;Streptomyces;Streptomyces sp. CLI2509;
	PR1	0.003192	1	2003551	Bacteria;Actinomycetota;Actinomycetes;Micrococcales;Cellulomonadaceae;Cellulomonas;Cellulomonas sp. PSBB021;
	PR1	0.003192	1	2004646	Bacteria;Pseudomonadota;Gammaproteobacteria;Moraxellales;Moraxellaceae;Acinetobacter;Acinetobacter sp. WCHA55;
	PR1	0.003192	1	2005462	Bacteria;Cyanobacteriota;Cyanophyceae;Nostocales;Calotrichaceae;Calothrix;Calothrix sp. NIES-3974;
	PR1	0.003192	1	2005469	Bacteria;Cyanobacteriota;Cyanophyceae;Nostocales;Calotrichaceae;Calothrix;Calothrix sp. NIES-4071;
	PR1	0.003192	1	2006110	Bacteria;Pseudomonadota;Gammaproteobacteria;Xanthomonadales;Xanthomonadaceae;Luteimonas;Luteimonas chenhongjianii;
	PR1	0.003192	1	2010829	Bacteria;Pseudomonadota;Gammaproteobacteria;Xanthomonadales;Rhodanobacteraceae;Aerosticca;Aerosticca soli;
	PR1	0.003192	1	2020412	Bacteria;Pseudomonadota;Alphaproteobacteria;Hyphomicrobiales;Boseaceae;Bosea;Bosea sp. ANAM02;
	PR1	0.003192	1	2025949	Bacteria;Pseudomonadota;Betaproteobacteria;Burkholderiales;Oxalobacteraceae;Herbaspirillum;Herbaspirillum sp. meg3;
	PR1	0.003192	1	2033869	Bacteria;Pseudomonadota;Alphaproteobacteria;Rhodobacterales;Paracoccaceae;Rhodobacter;Rhodobacter sp. CZR27;
	PR1	0.003192	1	2039234	Archaea;Euryarchaeota;Halobacteria;Halobacteriales;Halobacteriaceae;Halobacterium;Halobacterium litoreum;
	PR1	0.003192	1	2043170	Bacteria;Pseudomonadota;Alphaproteobacteria;Emcibacterales;Emcibacteraceae;Paremcibacter;Paremcibacter congregatus;
	PR1	0.003192	1	2048897	Bacteria;Pseudomonadota;Alphaproteobacteria;Hyphomicrobiales;Rhizobiaceae;Rhizobium;Rhizobium sp. NXC24;
	PR1	0.003192	1	2051959	Bacteria;Acidobacteriota;Terriglobia;Terriglobales;Acidobacteriaceae;Edaphobacter;Edaphobacter lichenicola;
	PR1	0.003192	1	2057800	Bacteria;Actinomycetota;Actinomycetes;Actinomycetales;Actinomycetaceae;Actinomyces;Actinomyces qiguomingii;
	PR1	0.003192	1	2058175	Bacteria;Bacteroidota;Flavobacteriia;Flavobacteriales;Flavobacteriaceae;Antarcticibacterium;Antarcticibacterium flavum;
	PR1	0.003192	1	2058625	Bacteria;Pseudomonadota;Betaproteobacteria;Burkholderiales;Oxalobacteraceae;Undibacterium;Undibacterium sp. YM2;
	PR1	0.003192	1	2059672	Bacteria;Pseudomonadota;Betaproteobacteria;Neisseriales;Chromobacteriaceae;Chromobacterium;Chromobacterium sp. ATCC 53434;
	PR1	0.003192	1	2066070	Bacteria;Pseudomonadota;Alphaproteobacteria;Hyphomicrobiales;Phyllobacteriaceae;Mesorhizobium;Mesorhizobium japonicum;
	PR1	0.003192	1	2066483	Bacteria;NA;Candidatus Babeliae;Candidatus Babeliales;Candidatus Chromulinivoraceae;Candidatus Chromulinivorax;Candidatus Chromulinivorax destructor;
	PR1	0.003192	1	2067065	Bacteria;Pseudomonadota;Betaproteobacteria;Neisseriales;Neisseriaceae;Aquella;Aquella oligotrophica;
	PR1	0.003192	1	2069256	Bacteria;Pseudomonadota;Gammaproteobacteria;Pseudomonadales;Pseudomonadaceae;Pseudomonas;Pseudomonas sp. XWY-1;
	PR1	0.003192	1	2070347	Bacteria;Actinomycetota;Actinomycetes;Micrococcales;Microbacteriaceae;Agrococcus;Agrococcus sp. SGAir0287;
	PR1	0.003192	1	2072590	Bacteria;Pseudomonadota;Betaproteobacteria;Burkholderiales;Oxalobacteraceae;Pseudoduganella;Pseudoduganella armeniaca;
	PR1	0.003192	1	2079234	Bacteria;Actinomycetota;Actinomycetes;Mycobacteriales;Corynebacteriaceae;Corynebacterium;Corynebacterium gerontici;
	PR1	0.003192	1	2079791	Bacteria;Actinomycetota;Actinomycetes;Micrococcales;Microbacteriaceae;Salinibacterium;Salinibacterium hongtaonis;
	PR1	0.003192	1	2079792	Bacteria;Actinomycetota;Actinomycetes;Micrococcales;Microbacteriaceae;Mycetocola;Mycetocola zhujimingii;
[truncated: 26,996 more rows]

## Sheet: Suppl. TableS7
	Suppl. Table S7. Statistics of ribosomal gene sequences identified and annotated from the metagenomes
	Sample ID		PR1	PR2	PR3	PR4	PR5	PR6	PR7	PR8	PR9	PR10	PR11
	Statistics of ribosomal gene sequences identification (by Barrnap)
		Total number of ribosomal RNA gene sequences	43	83	122	62	58	107	33	87	568	136	107
		Number of 16S rRNA gene sequences	9	23	48	19	22	41	11	29	171	46	34
		Proportion of 16S rRNA gene sequences (%)	20.9302	27.7108	39.3443	30.6452	37.931	38.3178	33.3333	33.3333	30.1056	33.8235	31.7757
	Count results of 16S ribosomal gene sequences annotation (by RDP, at 80% threshold)
	Domain	Phylum
	Bacteria	Actinobacteriota	5	4	7	2	4	4	4	1	6	2	1
		Bacteroidota	0	4	0	2	0	3	0	0	10	2	2
		Candidate division ZB3	0	0	0	0	0	0	0	0	1	0	0
		Chloroflexota	0	0	1	1	0	0	0	0	0	0	0
		Cyanobacteria	0	1	5	1	1	5	0	2	8	6	5
		Firmicutes	0	0	0	0	0	0	0	0	0	1	0
		Gemmatimonadota	1	0	0	0	0	0	0	0	0	0	0
		Marinimicrobia	0	0	0	0	0	0	0	2	3	1	2
		Planctomycetota	0	0	2	1	3	0	2	1	5	1	0
		Proteobacteria	1	6	12	4	9	4	4	7	35	9	11
		Verrucomicrobiota	0	2	0	1	0	0	0	0	4	0	0
		Unclassified Bacteria	0	2	3	2	1	4	0	1	35	3	1
	Archaea	Euryarchaeota	0	0	0	0	0	0	0	3	7	3	4
		Thaumarchaeota	0	0	0	0	1	0	0	1	4	2	0
		Woesearchaeota	0	0	0	0	0	0	0	0	1	1	0
		Unclassified Archaea	0	0	0	0	0	0	0	0	1	0	0
	-	Unclassified Root	2	4	18	5	3	21	1	11	51	15	8

## Sheet: Suppl. TableS8
	Suppl. Table S8.COG functions that significantly segregated across MAGs of different salinity categories selected by the Boruta random forest algorithm based on 8,000 permutations
	Importance ranking	COG	COG category	eggNOG database COG function description
	1	COG0168	Inorganic ion transport and metabolism	Low-affinity potassium transport system. Interacts with Trk system potassium uptake protein TrkA
	2	COG2217	Inorganic ion transport and metabolism	Heavy metal translocating P-type atpase
	3	COG0861	Inorganic ion transport and metabolism	Integral membrane protein TerC family
	4	COG1613	Inorganic ion transport and metabolism	Sulfate ABC transporter periplasmic sulfate-binding protein
	5	COG0855	Inorganic ion transport and metabolism	Catalyzes the reversible transfer of the terminal phosphate of ATP to form a long-chain polyphosphate (polyP)
	6	COG2409	Cell cycle control, cell division, chromosome partitioning	Drug exporters of the RND superfamily
	7	COG1392	Inorganic ion transport and metabolism	Protein of unknown function DUF47
	8	COG0055	Energy production and conversion	Proton-transporting ATP synthase activity, rotational mechanism
	9	COG1835	Lipid transport and metabolism	Transferase activity, transferring acyl groups other than amino-acyl groups
	10	COG0474	Inorganic ion transport and metabolism	ATPase, P-type transporting, HAD superfamily, subfamily IC
	11	COG1926	Secondary metabolites biosynthesis, transport, and catabolism	Phosphoribosyltransferase
	12	COG1327	Transcription	Negative regulation of transcription, DNA-templated
	13	COG3169	Function unknown	Protein conserved in bacteria
	14	COG0580	Intracellular trafficking, secretion, and vesicular transport	Water channel activity
	15	COG2256	Replication, recombination and repair	ATPase related to the helicase subunit of the holliday junction resolvase
	16	COG0488	Replication, recombination and repair	(ABC) transporter
	17	COG0658	Function unknown	Establishment of competence for transformation
	18	COG1814	Function unknown	Cellular manganese ion homeostasis
	19	COG0530	Inorganic ion transport and metabolism	Calcium, potassium:sodium antiporter activity
	20	COG1218	Inorganic ion transport and metabolism	3'(2'),5'-bisphosphate nucleotidase activity
	21	COG0477	Amino acid transport and metabolism, Carbohydrate transport and metabolism, Inorganic ion transport and metabolism	Major facilitator Superfamily
	22	COG5285	Secondary metabolites biosynthesis, transport, and catabolism	Dioxygenase activity
	23	COG3158	Inorganic ion transport and metabolism	Potassium ion transmembrane transporter activity
	24	COG1569	Function unknown	PIN domain
	25	COG1115	Amino acid transport and metabolism	Amino acid carrier protein
	26	COG2035	Function unknown	Membrane
	27	COG0154	Translation, ribosomal structure and biogenesis	Amidase activity
	28	COG0311	Coenzyme transport and metabolism	Catalyzes the hydrolysis of glutamine to glutamate and ammonia as part of the biosynthesis of pyridoxal 5'-phosphate. The resulting ammonia molecule is channeled to the active site of PdxS
	29	COG0038	Inorganic ion transport and metabolism	Chloride channel
	30	COG2059	Inorganic ion transport and metabolism	Chromate transport
	31	COG3329	Function unknown	Na+-dependent bicarbonate transporter superfamily
	32	COG0501	Post-translational modification, protein turnover, and chaperones	Metalloendopeptidase activity
	33	COG0457	Function unknown	Peptidyl-tyrosine sulfation
	34	COG0591	Amino acid transport and metabolism	Symporter activity
	35	COG0589	Signal transduction mechanisms	AMP binding
	36	COG5001	Signal transduction mechanisms	Cyclic-guanylate-specific phosphodiesterase activity
	37	COG0767	Secondary metabolites biosynthesis, transport, and catabolism	ABC-type transport system involved in resistance to organic solvents, permease component
	38	COG0640	Transcription	DNA-binding transcription factor activity
	39	COG1643	Replication, recombination and repair	Helicase activity
	40	COG1023	Carbohydrate transport and metabolism	D-gluconate metabolic process
	COGs in yellow are considered to be related to microbial salinity adaptation, in blue are considered to be associated with adaptation to other environmental stressors.
	The arrangement of these COGs is in the order of their importance as assessed by the Boruta algorithm, organized from top to bottom.

## Sheet: Suppl. TableS9
	Suppl. Table S9. Relative abundances of COGs (%) related to microbial adaptation to the estuarine environment in the metagenomes
	Strategy	COG	COG category	COG function description	PR1	PR2	PR3	PR4	PR5	PR6	PR7	PR8	PR9	PR10	PR11
	Salt-in	COG0168	Inorganic ion transport and metabolism	Low-affinity potassium transport system. Interacts with Trk system potassium uptake protein TrkA (Trk system)	0.00245	0.00709	0.0105112	0.00123	0.0470783	0.0318263	0.0450326	0.0350408	0.0527107	0.0391265	0.0542729
		COG3158	Inorganic ion transport and metabolism	Potassium ion transmembrane transporter activity (Kup system)	0.0367085	0.0390182	0.0210224	0.0296263	0.0103343	0	0.017432	0.00159	0.00277	0.00435	0
		COG0530	Inorganic ion transport and metabolism	Calcium, potassium:sodium antiporter activity	0.00245	0	0.0035	0.00864	0.041337	0.0536022	0.034864	0.0557467	0.0340726	0.0521686	0.0452274
		COG0038	Inorganic ion transport and metabolism	Chloride channel	0.0208015	0.00177	0.0035	0.0209853	0.032151	0.0686779	0.0450326	0.0398191	0.0307236	0.0420247	0.0203523
	Salt-out	COG0477	Amino acid transport and metabolism, Carbohydrate transport and metabolism, Inorganic ion transport and metabolism	Major facilitator Superfamily	0.792903	0.704101	0.634175	0.776457	0.670578	0.376891	0.65951	0.404562	0.274911	0.321707	0.23066
		COG1115	Amino acid transport and metabolism	Amino acid carrier protein	0.00489	0	0	0.0037	0.018372	0.0335014	0.0159793	0.0318552	0.0323253	0.0246352	0.0271364
		COG0591	Amino acid transport and metabolism	Symporter activity	0.0220251	0.0195091	0.0210224	0.0135787	0.0918601	0.048577	0.0595593	0.122643	0.0784836	0.0811512	0.0995002
	Water activity regulation	COG0580	Intracellular trafficking, secretion, and vesicular transport	Water channel activity	0.0354849	0.0283768	0.052556	0.0518461	0.0206685	0.0284762	0.0203373	0.0159276	0.0263553	0.0260843	0.0248751
	Heavy metal adaptation	COG2217	Inorganic ion transport and metabolism	Heavy metal translocating P-type atpase	0.146834	0.202185	0.164675	0.141959	0.102194	0.0770532	0.110403	0.0764526	0.0297044	0.0912951	0.0497501
		COG0861	Inorganic ion transport and metabolism	Integral membrane protein TerC family	0.0575099	0.0780363	0.091097	0.0666593	0.04593	0.0301513	0.0276006	0.0191131	0.0288307	0.0202878	0.0407046
		COG2059	Inorganic ion transport and metabolism	Chromate transport	0.0587336	0.0603008	0.0210224	0.0506117	0.0287063	0.0368515	0.0246953	0.0111493	0.00728	0.0173895	0.018091
	Drug resistant	COG2409	Cell cycle control, cell division, chromosome partitioning	Drug exporters of the RND superfamily	0.138269	0.0496595	0.0840896	0.249355	0.0241133	0.0385266	0.0363166	0.00796	0.00874	0.0260843	0.0135682
	Organic solvents resistant	COG0767	Secondary metabolites biosynthesis, transport, and catabolism	ABC-type transport system involved in resistance to organic solvents, permease component	0.0734169	0.0266033	0.0350373	0.112333	0.036744	0.025126	0.0377693	0.027077	0.01791	0.0159404	0.018091
	Sulfate metabolism	COG1613	Inorganic ion transport and metabolism	Sulfate ABC transporter periplasmic sulfate-binding protein	0.0134598	0.0141884	0.0140149	0.017282	0	0.00168	0	0	0	0	0

## Sheet: Suppl. TableS10
	Suppl. Table S10. Relative abundances of COGs (%) related to microbial adaptation to the estuarine environment in the MAGs
					Salt-in strategy				Salt-out strategy			Cellular water regulation	Heavy metal adaptation			Drug resistant	organic solvents resistant	Hypoxic adaptation
					Trk-type K+ Uptake System	Kup-type K+ Uptake System	Ca2+,K+:Na+ antiporter activity	Cl- channel	Solute:Na+ symporter	Osmolyte:H+ symporter	Amino acid carrier protein (alanine or glycine)	Water channel activity	Heavy metal translocating P-type atpase	Tellurite resistance membrane protein	Chromate transport	Drug exporters of the RND superfamily	ABC-type transport system involved in resistance to organic solvents, permease component	Sulfate ABC transporter periplasmic sulfate-binding protein
	Domain	Phylum	Salinity category	MAG	COG0168	COG3158	COG0530	COG0038	COG0591	COG0477	COG1115	COG0580	COG2217	COG0861	COG2059	COG2409	COG0767	COG1613
	Archaea	Thermoplasmatota	High-salinity	bin.103	0.103627	0	0.103627	0	0.207254	0.414508	0	0.103627	0.207254	0	0	0.103627	0	0
		Thermoplasmatota		bin.105	0.221239	0	0.110619	0	0.221239	0.221239	0	0	0.110619	0	0	0.110619	0	0
		Thermoplasmatota		bin.29	0.168492	0	0.084246	0	0.084246	0.336984	0	0.084246	0.168492	0	0	0.084246	0	0
		Thermoplasmatota		bin.9	0.194363	0	0.0971817	0	0.0971817	0.388727	0	0.0971817	0.291545	0	0	0.0971817	0	0
		Thermoplasmatota		bin.90	0.1001	0	0.1001	0	0.2002	0.500501	0	0.1001	0.3003	0	0	0.1001	0	0
		Thermoplasmatota		bin.91	0.111732	0	0.111732	0.111732	0.335195	0.223464	0	0.111732	0.223464	0	0	0	0	0
		Thermoplasmatota		bin.95	0.105485	0	0.105485	0	0.316456	0.210971	0	0.105485	0.105485	0	0	0.105485	0	0
		Thermoproteota		bin.108	0.0938086	0	0.0938086	0	0	0.187617	0	0.187617	0	0	0	0	0	0
		Thermoproteota		bin.43	0.209205	0	0.069735	0	0.069735	0.13947	0	0.13947	0	0.069735	0	0	0	0
		Thermoproteota		bin.94	0.110375	0	0.110375	0	0.110375	0.220751	0	0.331126	0	0	0	0	0	0
		Asgardarchaeota		bin.104	0	0	0	0	0	0.725689	0	0	0.145138	0	0	0	0	0
	Bacteria	Actinobacteriota	High-salinity	bin.121	0.0960615	0	0.0480307	0	0	1.05668	0	0	0	0	0	0	0	0
		Actinobacteriota		bin.42	0.212089	0	0.106044	0.0530223	0	1.53765	0	0	0.0530223	0	0	0	0	0
		Actinobacteriota		bin.47	0.123001	0	0	0	0	0.861009	0	0	0	0	0	0	0	0
		Bacteroidota		bin.12	0	0	0	0	0.124533	0.124533	0.0622665	0	0.0622665	0	0	0	0.0622665	0
		Bacteroidota		bin.3	0.0659196	0	0.0659196	0.131839	0.131839	0.0659196	0.0659196	0.0659196	0	0.0659196	0	0	0.0659196	0
		Bacteroidota		bin.46	0.048852	0	0.048852	0	0.097704	0.195408	0.048852	0	0	0.048852	0.048852	0	0.048852	0
		Cyanobacteria		bin.1	0.124533	0	0.0622665	0.249066	0.124533	0.435866	0	0	0.124533	0	0	0	0	0
		Cyanobacteria		bin.124	0.0488759	0	0.0488759	0.195503	0.0977517	0.342131	0.0488759	0	0.0488759	0.0488759	0	0	0.0488759	0
		Cyanobacteria		bin.98	0.0670241	0	0.0670241	0.0670241	0.134048	0.134048	0.0670241	0	0.0670241	0	0.0670241	0	0.0670241	0
		Desulfobacterota_B		bin.127	0	0.0250941	0.0250941	0.0501882	0.0250941	0.451694	0.0501882	0	0.0501882	0	0	0	0.0752823	0
		Firmicutes		bin.37	0.0622084	0	0	0	0.217729	1.27527	0.124417	0.0311042	0.124417	0.0622084	0.0622084	0	0	0
		Margulisbacteria		bin.130	0.184843	0	0.0924214	0.0924214	0.184843	0.184843	0.0924214	0	0	0	0	0	0.0924214	0
		Myxococcota		bin.78	0.0361533	0	0.0361533	0	0.144613	0.10846	0.0361533	0	0	0	0	0	0.0723066	0
		Planctomycetota		bin.129	0.158061	0	0.052687	0	0.105374	0.158061	0.052687	0.052687	0	0	0	0	0.052687	0
		Planctomycetota		bin.33	0.0579374	0	0.0289687	0	0.115875	0.173812	0.0289687	0.0289687	0	0.0579374	0	0	0.0579374	0
		Planctomycetota		bin.5	0.0338066	0	0.0338066	0.0338066	0.236646	0.169033	0.0338066	0.0338066	0.0338066	0	0	0	0.0338066	0
		Planctomycetota		bin.80	0.0227376	0	0.0227376	0.0227376	0.113688	0.181901	0.0454752	0.0454752	0.0227376	0.0454752	0	0.0454752	0.0454752	0
		Proteobacteria		bin.119	0	0.110865	0	0.0739098	0	0.739098	0	0	0.14782	0	0	0	0.0369549	0
		Proteobacteria		bin.126	0.0932401	0	0	0	0.04662	0.37296	0.04662	0	0.0932401	0.04662	0	0	0.0932401	0
		Proteobacteria		bin.16	0.0784314	0	0	0	0.0784314	0.941176	0	0.0784314	0	0	0	0	0	0
		Proteobacteria		bin.2	0.0664894	0	0.0664894	0	0	0.332447	0	0	0	0.0664894	0	0	0.0664894	0
		Proteobacteria		bin.25	0.0327654	0	0	0.0327654	0	1.14679	0	0.0327654	0	0.0327654	0.0327654	0	0	0
		Proteobacteria		bin.34	0.0313775	0	0.0941324	0.0313775	0.188265	0.753059	0.0313775	0.0313775	0.0941324	0	0	0	0	0
		Proteobacteria		bin.4	0.105932	0	0.105932	0	0	0	0	0.105932	0	0	0	0	0	0
		Proteobacteria		bin.44	0.0559284	0	0.0559284	0	0	0.391499	0.0559284	0.0559284	0	0.0559284	0	0	0.0559284	0
		Proteobacteria		bin.56	0.0525486	0	0.0525486	0	0	0.315292	0	0	0	0.0525486	0	0	0.105097	0
		Proteobacteria		bin.74	0.0407166	0	0.0814332	0	0.162866	0.325733	0.0814332	0	0	0	0	0	0	0
		Proteobacteria		bin.86	0.0565611	0	0.113122	0	0.282805	0.622172	0.113122	0.0565611	0	0	0	0	0	0
		Proteobacteria		bin.96	0.0870575	0	0.0580383	0.0290192	0.116077	0.319211	0.0580383	0.0290192	0.0870575	0	0	0	0	0
		Proteobacteria		bin.97	0	0	0	0	0	0.215285	0	0	0	0	0	0	0	0
		Verrucomicrobiota		bin.114	0.0524384	0	0	0	0.209754	0.31463	0.0524384	0.0524384	0	0	0	0	0.0524384	0
		Verrucomicrobiota		bin.41	0	0	0	0	0.428449	0.257069	0.0856898	0.0428449	0.0428449	0.0856898	0	0	0	0
		Verrucomicrobiota		bin.99	0.0357143	0	0	0.0714286	0.428571	0.178571	0.0357143	0.0357143	0.0714286	0.0714286	0	0	0.0357143	0
		Actinobacteriota	Intermediate-salinity	bin.106	0.0866551	0	0	0	0	0.606586	0	0.0866551	0.0866551	0.0866551	0	0.17331	0	0
		Actinobacteriota		bin.110	0	0	0	0.125156	0	0.813517	0.0625782	0	0.0625782	0	0	0.250313	0	0
		Actinobacteriota		bin.112	0.0650618	0	0	0	0	1.10605	0	0.0650618	0.130124	0.0650618	0	0.390371	0	0
		Actinobacteriota		bin.14	0.08726	0	0	0	0	0.61082	0	0.08726	0.08726	0.17452	0	0.08726	0	0
		Actinobacteriota		bin.17	0.04662	0	0.04662	0.04662	0	0.885781	0	0	0.04662	0.04662	0.04662	0.0932401	0	0
		Actinobacteriota		bin.30	0	0	0.108637	0	0	0.814775	0	0	0.108637	0.0543183	0	0.162955	0	0
		Actinobacteriota		bin.40	0.0514403	0	0.0514403	0.102881	0	1.02881	0	0	0.0514403	0.0514403	0	0.102881	0	0
		Actinobacteriota		bin.57	0	0	0.062422	0.062422	0	1.37328	0	0	0.062422	0	0	0.124844	0	0
		Actinobacteriota		bin.67	0.0487329	0	0.0487329	0.0974659	0	0.925926	0	0	0.0487329	0.0487329	0	0.0487329	0	0
		Actinobacteriota		bin.70	0	0	0	0.0689655	0	0.827586	0	0.0689655	0.0689655	0.0689655	0.0689655	0.0689655	0	0
		Bacteroidota		bin.18	0.0866551	0	0.0866551	0	0.0866551	0	0.0866551	0.0866551	0.0866551	0	0	0	0.0866551	0
		Cyanobacteria		bin.116	0.0668449	0	0	0.200535	0	0.467914	0.0668449	0	0.0668449	0	0.200535	0	0.0668449	0
		Cyanobacteria		bin.123	0.0541419	0	0.0541419	0.0541419	0.162426	0.433135	0.0541419	0	0.108284	0.0541419	0.162426	0	0.0541419	0
		Gemmatimonadota		bin.22	0.0412882	0	0.165153	0	0.371594	0.247729	0.0412882	0	0.123865	0.0825764	0	0	0.0825764	0
		Myxococcota		bin.66	0.0746826	0	0	0	0.112024	0.186706	0.0373413	0	0.0373413	0.0746826	0	0	0.0373413	0
		Planctomycetota		bin.120	0.0394089	0	0.0788177	0.0197044	0.17734	0.295567	0.0197044	0.0394089	0.0394089	0.0394089	0	0.0197044	0.0197044	0
		Planctomycetota		bin.36	0.0332889	0	0.0332889	0.0665779	0.0665779	0.233023	0.0332889	0.0665779	0.199734	0.0332889	0.0665779	0	0.0332889	0
		Planctomycetota		bin.64	0.0576369	0	0.0288184	0.0576369	0.144092	0.230548	0.0288184	0.0576369	0.0288184	0.0864553	0.0288184	0.0288184	0.0288184	0
		Planctomycetota		bin.77	0.0492126	0	0.0492126	0.0984252	0.0492126	0.246063	0.0492126	0	0.19685	0	0	0	0.0984252	0
		Proteobacteria		bin.100	0.0863185	0	0.0863185	0.0431593	0.0431593	0.56107	0	0	0.0431593	0	0.0431593	0	0.0431593	0
		Proteobacteria		bin.117	0	0	0	0	0.101317	0.607903	0	0	0.101317	0	0.101317	0	0.101317	0
		Proteobacteria		bin.128	0.0621891	0.124378	0	0.0621891	0	0.746269	0	0	0.124378	0.0621891	0	0	0.0621891	0
		Proteobacteria		bin.13	0.0518672	0	0.103734	0.103734	0.0518672	0.414938	0	0	0.103734	0	0	0	0.0518672	0
		Proteobacteria		bin.21	0.0324886	0.0324886	0.0324886	0.0324886	0.0324886	0.974659	0	0	0.0974659	0.0324886	0.0974659	0	0.0649773	0
		Proteobacteria		bin.24	0	0	0.035137	0	0.0702741	0.983837	0	0.0702741	0.035137	0.0702741	0.0702741	0	0.035137	0
		Proteobacteria		bin.28	0.101695	0.0677966	0.0338983	0.0338983	0.135593	0.305085	0.101695	0	0.0338983	0	0.0338983	0	0.0338983	0
		Proteobacteria		bin.38	0.067981	0	0	0.135962	0	1.22366	0	0.067981	0.135962	0	0.135962	0	0.067981	0
		Proteobacteria		bin.49	0.0538503	0.0538503	0	0.0538503	0	0.807754	0	0	0.0538503	0.0538503	0	0	0.0538503	0
		Proteobacteria		bin.51	0.0558659	0	0	0.0558659	0.0558659	0.614525	0	0	0.223464	0	0.0558659	0	0.111732	0
		Proteobacteria		bin.55	0.0487092	0	0.0243546	0.0243546	0.0243546	0.438383	0	0.0730638	0.0243546	0	0.0243546	0	0.0487092	0
		Proteobacteria		bin.68	0.0590667	0.0295334	0.0590667	0	0	1.21087	0	0.0295334	0.118134	0.0295334	0.0295334	0	0.0590667	0
		Proteobacteria		bin.76	0.0483092	0	0.0966184	0	0.241546	0.531401	0.0483092	0	0.0483092	0.144927	0	0	0	0
		Proteobacteria		bin.8	0.0469043	0	0.0938086	0	0.0938086	0.469043	0.0469043	0	0	0.0469043	0	0	0	0
		Proteobacteria		bin.84	0	0.0559597	0.0559597	0	0.0559597	0.447678	0.0559597	0	0.0559597	0	0	0	0.0559597	0
		Proteobacteria		bin.88	0.104657	0	0.0523286	0.0261643	0.104657	0.418629	0.0523286	0	0.0523286	0.0261643	0	0	0.104657	0
		Verrucomicrobiota		bin.26	0	0.0489716	0.0489716	0.0979432	0.146915	0.244858	0	0	0.195886	0.0979432	0	0	0.0979432	0
		Actinobacteriota	Low-salinity	bin.101	0	0.0535619	0	0	0	1.17836	0	0	0.0535619	0	0	0.107124	0	0
		Actinobacteriota		bin.107	0	0	0.076864	0	0	0.691776	0	0.076864	0	0.076864	0.076864	0.307456	0.153728	0.076864
		Actinobacteriota		bin.15	0	0	0	0	0	0.473186	0	0.157729	0	0.157729	0	0.157729	0	0
		Actinobacteriota		bin.19	0	0.0382995	0	0.0382995	0	0.76599	0.0382995	0.076599	0.114899	0.076599	0.076599	0.382995	0.153198	0.0382995
		Actinobacteriota		bin.27	0	0	0.0698568	0	0	0.66364	0	0.0349284	0.0698568	0.0698568	0	0.384212	0.20957	0.0698568
		Actinobacteriota		bin.48	0	0	0	0.0396668	0.0396668	1.38834	0	0.158667	0.0793336	0.0793336	0	0.0793336	0	0
		Actinobacteriota		bin.60	0	0	0	0	0	1.1022	0	0.1002	0	0.200401	0	0.1002	0.200401	0
		Actinobacteriota		bin.61	0	0	0	0	0	0.709939	0	0	0	0.10142	0	0.10142	0	0
		Actinobacteriota		bin.62	0	0	0	0	0	0.924856	0	0.115607	0	0.115607	0	0.115607	0	0
		Actinobacteriota		bin.65	0	0	0	0	0	0.974421	0	0	0.121803	0.243605	0	0.121803	0	0
		Actinobacteriota		bin.7	0	0	0	0	0	0.977778	0	0.0888889	0.0888889	0.0888889	0	0.0888889	0	0
		Actinobacteriota		bin.73	0	0	0	0	0	0.748503	0	0.224551	0.0748503	0.149701	0.224551	0.374252	0.224551	0
		Actinobacteriota		bin.75	0	0	0	0	0	1.48796	0	0.175055	0	0.131291	0.0875274	0.175055	0.131291	0
		Actinobacteriota		bin.79	0	0.0365497	0.0365497	0	0	0.730994	0	0.0365497	0.0365497	0.0365497	0.109649	0.365497	0.292398	0.0365497
		Actinobacteriota		bin.83	0	0	0	0	0	0.742804	0	0.0928505	0.0928505	0.278552	0	0.0928505	0	0
		Actinobacteriota		bin.89	0	0	0	0	0	0.861326	0	0	0.172265	0.0861326	0	0.258398	0	0
		Actinobacteriota		bin.92	0	0	0	0.0625782	0	1.25156	0	0.0625782	0.125156	0.125156	0.0625782	0.0625782	0	0
		Cyanobacteria		bin.122	0.0488281	0	0.0488281	0.146484	0.0488281	0.0488281	0	0.0976563	0.146484	0	0	0	0	0.0976563
		Gemmatimonadota		bin.59	0	0	0	0	0.218613	0.405996	0	0	0.156152	0.0312305	0.0312305	0	0.062461	0
		Planctomycetota		bin.72	0.0383142	0.0383142	0.0383142	0	0	0.268199	0	0.0383142	0.153257	0.0383142	0.0766284	0	0.0383142	0
		Proteobacteria		bin.102	0	0.11167	0	0	0.0558347	0.390843	0	0	0.11167	0.0558347	0	0	0.11167	0.0558347
		Proteobacteria		bin.115	0	0.0943396	0	0.0471698	0	0.377358	0	0.0943396	0.141509	0.0471698	0	0	0.0471698	0
		Proteobacteria		bin.125	0.0498256	0.0498256	0	0	0	0.996512	0	0	0.0996512	0.0996512	0.149477	0	0.0498256	0.0996512
		Proteobacteria		bin.131	0	0.130208	0	0	0	0.911458	0	0	0.0651042	0.0651042	0.195312	0	0.0651042	0
		Proteobacteria		bin.39	0	0.11167	0	0	0.0558347	0.614182	0	0	0.11167	0.0558347	0	0	0.0558347	0.0558347
		Proteobacteria		bin.45	0	0.0724638	0	0	0.144927	0.797101	0	0	0.144927	0.144927	0.217391	0	0.144927	0.144927
		Proteobacteria		bin.6	0.0783392	0.0391696	0	0.0391696	0.0391696	1.21426	0	0	0.0783392	0.117509	0.117509	0	0.0391696	0
		Proteobacteria		bin.81	0	0.0444642	0	0	0	0.711427	0	0.0889284	0.0444642	0.0444642	0	0	0.0444642	0
		Proteobacteria		bin.82	0	0.0635324	0	0	0.127065	0.635324	0.0635324	0	0.127065	0.0635324	0.190597	0	0.127065	0.127065
		Proteobacteria		bin.87	0	0.0256937	0	0	0.0256937	0.924974	0	0.0256937	0.0513875	0.0513875	0.0770812	0	0.0513875	0
		Proteobacteria		bin.93	0	0	0	0	0	0.565371	0	0	0.141343	0	0.141343	0	0.141343	0
		Verrucomicrobiota		bin.10	0	0	0	0	0	0.240055	0	0.0342936	0.205761	0.0342936	0	0.0342936	0.0342936	0.0342936
		Verrucomicrobiota		bin.111	0	0.0641026	0.0641026	0	0.128205	0.128205	0.0641026	0.128205	0.0641026	0.128205	0.0641026	0	0	0
		Actinobacteriota	Euryhaline (Intermediate-salinity inclined)	bin.20	0.0664894	0	0.0332447	0.0332447	0	1.09707	0	0.0332447	0.0332447	0	0	0.0332447	0	0
		Actinobacteriota	Euryhaline (High-salinity inclined)	bin.35	0.0597015	0	0.0597015	0.119403	0	0.955224	0	0	0.119403	0.0597015	0	0.119403	0	0
		Actinobacteriota	Euryhaline (Low-salinity inclined)	bin.54	0	0.0457875	0	0.0457875	0	1.64835	0	0.0457875	0.0457875	0.0457875	0	0.0457875	0	0
		Actinobacteriota	Euryhaline (High-salinity inclined)	bin.50	0	0	0.0397772	0.0795545	0	0.71599	0	0.0397772	0.0397772	0	0	0.0397772	0	0
		Actinobacteriota	Euryhaline (Low-salinity inclined)	bin.69	0.084246	0	0	0	0	1.43218	0	0	0.336984	0.168492	0	0.42123	0	0
		Actinobacteriota	Euryhaline (Low-salinity inclined)	bin.63	0	0.0474608	0	0.0949217	0	1.80351	0	0	0.0474608	0.0949217	0	0.0949217	0	0
		Actinobacteriota	Euryhaline (Intermediate-salinity inclined)	bin.71	0.0664011	0	0	0	0	0.996016	0	0.0664011	0.199203	0.0664011	0	0.398406	0	0
		Bacteroidota	Euryhaline (High-salinity inclined)	bin.113	0.0933707	0	0	0	0.0933707	0	0.0933707	0	0	0	0	0	0.186741	0
		Bacteroidota	Euryhaline (High-salinity inclined)	bin.32	0.0608273	0	0.0608273	0	0.182482	0.243309	0.121654	0.0608273	0	0.0608273	0	0	0.0608273	0
		Chloroflexota	Euryhaline (Low-salinity inclined)	bin.109	0	0	0	0.0494805	0	1.43493	0	0	0.247402	0.0989609	0.0494805	0.0494805	0	0.0494805
		Cyanobacteria	Euryhaline (Intermediate-salinity inclined)	bin.52	0.04914	0	0.04914	0.14742	0.0982801	0.34398	0.04914	0	0.04914	0.04914	0.19656	0	0.04914	0
		Proteobacteria	Euryhaline (High-salinity inclined)	bin.23	0.0373832	0	0.0373832	0	0.0373832	0.448598	0.0373832	0	0	0.0747664	0	0	0.0373832	0
		Proteobacteria	Euryhaline (Low-salinity inclined)	bin.31	0	0.0414594	0	0	0.0414594	0.912106	0	0	0.165837	0.124378	0.124378	0	0.0414594	0.0414594
		Proteobacteria	Euryhaline (Intermediate-salinity inclined)	bin.58	0.0460193	0	0.0460193	0	0.0460193	0.598251	0	0.0460193	0.0460193	0	0	0	0.0460193	0
